# Supplementary material for: Genetic Variation for Cardiac Dysfunction in Drosophila
Source: PLoS One. 2007 Jul 11;2(7):e601. doi: 10.1371/journal.pone.0000601 (PMC1913553; doi:10.1371/journal.pone.0000601)
Supplement: Text S1 — Cardiac failure rates at 1 and 5 weeks of age. The three lefthand columns show whether or not each individual fly was normal or failed the pacing test. The four right hand columns summarize the data for both timepoints and express the difference as a percentage of the average failure rate at both times. (0.41 MB XLS) [file pone.0000601.s001.xls]

## Sheet: Sheet1
PHEN	LINE	AGE			PHEN	LINE	AGE			Line	WK1 Fail	WK5 Fail	%diff
F	NC112	WK5			F	NC035	WK1			112	48.9	10.3	-130.405
F	NC112	WK5			F	NC035	WK1			68	24.4	14.8	-48.9796
F	NC112	WK5			F	NC035	WK1			22	42	23.5	-56.4885
F	NC112	WK5			F	NC035	WK1			88	22.9	28.6	22.1359
N	NC112	WK5			F	NC035	WK1			54	37.5	29	-25.5639
N	NC112	WK5			N	NC035	WK1			111	45.5	32.6	-33.0346
N	NC112	WK5			N	NC035	WK1			35	13.9	40.6	97.9817
N	NC112	WK5			N	NC035	WK1			147	36.6	41.7	13.0268
N	NC112	WK5			N	NC035	WK1			67	33.9	42	21.3439
N	NC112	WK5			N	NC035	WK1			29	41	42	2.40964
N	NC112	WK5			N	NC035	WK1			51	37.9	42.6	11.677
N	NC112	WK5			N	NC035	WK1			146	38	45	16.8675
N	NC112	WK5			N	NC035	WK1			37	45.7	45.7	0
N	NC112	WK5			N	NC035	WK1			52	47.5	48	1.04712
N	NC112	WK5			N	NC035	WK1			14	72.5	50	-36.7347
N	NC112	WK5			N	NC035	WK1			131	39	51.3	27.2425
N	NC112	WK5			N	NC035	WK1			60	50	51.8	3.53635
N	NC112	WK5			N	NC035	WK1			129	40	53.5	28.877
N	NC112	WK5			N	NC035	WK1			39	47.1	54	13.6499
N	NC112	WK5			N	NC035	WK1			120	34	54.3	45.9796
N	NC112	WK5			N	NC035	WK1			3	31.4	54.7	54.1231
N	NC112	WK5			N	NC035	WK1			27	56.8	55.6	-2.13523
N	NC112	WK5			N	NC035	WK1			7	23.3	56	82.4716
N	NC112	WK5			N	NC035	WK1			70	84	57.6	-37.2881
N	NC112	WK5			N	NC035	WK1			34	29.4	58	65.4462
N	NC112	WK5			N	NC035	WK1			8	35	60	52.6316
N	NC112	WK5			N	NC035	WK1			121	42	61	36.8932
N	NC112	WK5			N	NC035	WK1			115	25	61.7	84.6597
N	NC112	WK5			N	NC035	WK1			48	40	62	43.1373
N	NC112	WK5			N	NC035	WK1			87	30.2	62.3	69.4054
N	NC112	WK5			N	NC035	WK1			105	35.5	64	57.2864
N	NC112	WK5			N	NC035	WK1			124	42	64	41.5094
N	NC112	WK5			N	NC035	WK1			26	39.3	64.1	47.9691
N	NC112	WK5			N	NC035	WK1			119	26.8	64.2	82.1978
N	NC112	WK5			N	NC035	WK1			30	35.1	64.9	59.6
N	NC112	WK5			N	NC035	WK1			1	50	64.9	25.9356
N	NC112	WK5			F	NC088	WK1			65	37.1	65	54.6523
N	NC112	WK5			F	NC088	WK1			98	37.6	66.6	55.6622
N	NC112	WK5			F	NC088	WK1			5	27.6	66.7	82.9268
F	NC068	WK5			F	NC088	WK1			50	44.4	67.4	41.1449
F	NC068	WK5			F	NC088	WK1			49	57	67.6	17.0144
F	NC068	WK5			F	NC088	WK1			72	41.9	69	48.8729
F	NC068	WK5			F	NC088	WK1			133	51	69.6	30.8458
F	NC068	WK5			F	NC088	WK1			100	52.9	70.5	28.5251
F	NC068	WK5			N	NC088	WK1			63	52	71.4	31.4425
F	NC068	WK5			N	NC088	WK1			135	35	73.2	70.61
F	NC068	WK5			N	NC088	WK1			77	54.5	76.7	33.8415
N	NC068	WK5			N	NC088	WK1			108	61	77.2	23.4443
N	NC068	WK5			N	NC088	WK1			11	43.2	78.8	58.3607
N	NC068	WK5			N	NC088	WK1			42	37.8	79.1	70.6587
N	NC068	WK5			N	NC088	WK1
N	NC068	WK5			N	NC088	WK1
N	NC068	WK5			N	NC088	WK1
N	NC068	WK5			N	NC088	WK1
N	NC068	WK5			N	NC088	WK1
N	NC068	WK5			N	NC088	WK1
N	NC068	WK5			N	NC088	WK1
N	NC068	WK5			N	NC088	WK1
N	NC068	WK5			N	NC088	WK1
N	NC068	WK5			N	NC088	WK1
N	NC068	WK5			N	NC088	WK1
N	NC068	WK5			N	NC088	WK1
N	NC068	WK5			N	NC088	WK1
N	NC068	WK5			N	NC088	WK1
N	NC068	WK5			N	NC088	WK1
N	NC068	WK5			N	NC088	WK1
N	NC068	WK5			N	NC088	WK1
N	NC068	WK5			N	NC088	WK1
N	NC068	WK5			N	NC088	WK1
N	NC068	WK5			N	NC088	WK1
N	NC068	WK5			N	NC088	WK1
N	NC068	WK5			F	NC007	WK1
N	NC068	WK5			F	NC007	WK1
N	NC068	WK5			F	NC007	WK1
N	NC068	WK5			F	NC007	WK1
N	NC068	WK5			F	NC007	WK1
N	NC068	WK5			F	NC007	WK1
N	NC068	WK5			F	NC007	WK1
N	NC068	WK5			N	NC007	WK1
N	NC068	WK5			N	NC007	WK1
N	NC068	WK5			N	NC007	WK1
N	NC068	WK5			N	NC007	WK1
N	NC068	WK5			N	NC007	WK1
N	NC068	WK5			N	NC007	WK1
N	NC068	WK5			N	NC007	WK1
N	NC068	WK5			N	NC007	WK1
N	NC068	WK5			N	NC007	WK1
N	NC068	WK5			N	NC007	WK1
N	NC068	WK5			N	NC007	WK1
N	NC068	WK5			N	NC007	WK1
N	NC068	WK5			N	NC007	WK1
N	NC068	WK5			N	NC007	WK1
N	NC068	WK5			N	NC007	WK1
F	NC022	WK5			N	NC007	WK1
F	NC022	WK5			N	NC007	WK1
F	NC022	WK5			N	NC007	WK1
F	NC022	WK5			N	NC007	WK1
F	NC022	WK5			N	NC007	WK1
F	NC022	WK5			N	NC007	WK1
F	NC022	WK5			N	NC007	WK1
F	NC022	WK5			N	NC007	WK1
F	NC022	WK5			F	NC068	WK1
F	NC022	WK5			F	NC068	WK1
F	NC022	WK5			F	NC068	WK1
F	NC022	WK5			F	NC068	WK1
N	NC022	WK5			F	NC068	WK1
N	NC022	WK5			F	NC068	WK1
N	NC022	WK5			F	NC068	WK1
N	NC022	WK5			F	NC068	WK1
N	NC022	WK5			F	NC068	WK1
N	NC022	WK5			F	NC068	WK1
N	NC022	WK5			F	NC068	WK1
N	NC022	WK5			N	NC068	WK1
N	NC022	WK5			N	NC068	WK1
N	NC022	WK5			N	NC068	WK1
N	NC022	WK5			N	NC068	WK1
N	NC022	WK5			N	NC068	WK1
N	NC022	WK5			N	NC068	WK1
N	NC022	WK5			N	NC068	WK1
N	NC022	WK5			N	NC068	WK1
N	NC022	WK5			N	NC068	WK1
N	NC022	WK5			N	NC068	WK1
N	NC022	WK5			N	NC068	WK1
N	NC022	WK5			N	NC068	WK1
N	NC022	WK5			N	NC068	WK1
N	NC022	WK5			N	NC068	WK1
N	NC022	WK5			N	NC068	WK1
N	NC022	WK5			N	NC068	WK1
N	NC022	WK5			N	NC068	WK1
N	NC022	WK5			N	NC068	WK1
N	NC022	WK5			N	NC068	WK1
N	NC022	WK5			N	NC068	WK1
N	NC022	WK5			N	NC068	WK1
N	NC022	WK5			N	NC068	WK1
N	NC022	WK5			N	NC068	WK1
N	NC022	WK5			N	NC068	WK1
N	NC022	WK5			N	NC068	WK1
N	NC022	WK5			N	NC068	WK1
N	NC022	WK5			N	NC068	WK1
N	NC022	WK5			N	NC068	WK1
N	NC022	WK5			N	NC068	WK1
N	NC022	WK5			N	NC068	WK1
N	NC022	WK5			N	NC068	WK1
N	NC022	WK5			N	NC068	WK1
F	NC088	WK5			N	NC068	WK1
F	NC088	WK5			N	NC068	WK1
F	NC088	WK5			F	NC115	WK1
F	NC088	WK5			F	NC115	WK1
F	NC088	WK5			F	NC115	WK1
F	NC088	WK5			F	NC115	WK1
F	NC088	WK5			F	NC115	WK1
F	NC088	WK5			F	NC115	WK1
F	NC088	WK5			F	NC115	WK1
F	NC088	WK5			N	NC115	WK1
N	NC088	WK5			N	NC115	WK1
N	NC088	WK5			N	NC115	WK1
N	NC088	WK5			N	NC115	WK1
N	NC088	WK5			N	NC115	WK1
N	NC088	WK5			N	NC115	WK1
N	NC088	WK5			N	NC115	WK1
N	NC088	WK5			N	NC115	WK1
N	NC088	WK5			N	NC115	WK1
N	NC088	WK5			N	NC115	WK1
N	NC088	WK5			N	NC115	WK1
N	NC088	WK5			N	NC115	WK1
N	NC088	WK5			N	NC115	WK1
N	NC088	WK5			N	NC115	WK1
N	NC088	WK5			N	NC115	WK1
N	NC088	WK5			N	NC115	WK1
N	NC088	WK5			N	NC115	WK1
N	NC088	WK5			N	NC115	WK1
N	NC088	WK5			N	NC115	WK1
N	NC088	WK5			N	NC115	WK1
N	NC088	WK5			N	NC115	WK1
N	NC088	WK5			F	NC119	WK1
N	NC088	WK5			F	NC119	WK1
N	NC088	WK5			F	NC119	WK1
N	NC088	WK5			F	NC119	WK1
N	NC088	WK5			F	NC119	WK1
F	NC054	WK5			F	NC119	WK1
F	NC054	WK5			F	NC119	WK1
F	NC054	WK5			F	NC119	WK1
F	NC054	WK5			F	NC119	WK1
F	NC054	WK5			F	NC119	WK1
N	NC054	WK5			F	NC119	WK1
N	NC054	WK5			N	NC119	WK1
N	NC054	WK5			N	NC119	WK1
N	NC054	WK5			N	NC119	WK1
N	NC054	WK5			N	NC119	WK1
N	NC054	WK5			N	NC119	WK1
N	NC054	WK5			N	NC119	WK1
N	NC054	WK5			N	NC119	WK1
N	NC054	WK5			N	NC119	WK1
N	NC054	WK5			N	NC119	WK1
N	NC054	WK5			N	NC119	WK1
N	NC054	WK5			N	NC119	WK1
F	NC111	WK5			N	NC119	WK1
F	NC111	WK5			N	NC119	WK1
F	NC111	WK5			N	NC119	WK1
F	NC111	WK5			N	NC119	WK1
F	NC111	WK5			N	NC119	WK1
F	NC111	WK5			N	NC119	WK1
F	NC111	WK5			N	NC119	WK1
F	NC111	WK5			N	NC119	WK1
F	NC111	WK5			N	NC119	WK1
F	NC111	WK5			N	NC119	WK1
F	NC111	WK5			N	NC119	WK1
F	NC111	WK5			N	NC119	WK1
F	NC111	WK5			N	NC119	WK1
F	NC111	WK5			N	NC119	WK1
N	NC111	WK5			N	NC119	WK1
N	NC111	WK5			N	NC119	WK1
N	NC111	WK5			N	NC119	WK1
N	NC111	WK5			N	NC119	WK1
N	NC111	WK5			N	NC119	WK1
N	NC111	WK5			F	NC005	WK1
N	NC111	WK5			F	NC005	WK1
N	NC111	WK5			F	NC005	WK1
N	NC111	WK5			F	NC005	WK1
N	NC111	WK5			F	NC005	WK1
N	NC111	WK5			F	NC005	WK1
N	NC111	WK5			F	NC005	WK1
N	NC111	WK5			F	NC005	WK1
N	NC111	WK5			N	NC005	WK1
N	NC111	WK5			N	NC005	WK1
N	NC111	WK5			N	NC005	WK1
N	NC111	WK5			N	NC005	WK1
N	NC111	WK5			N	NC005	WK1
N	NC111	WK5			N	NC005	WK1
N	NC111	WK5			N	NC005	WK1
N	NC111	WK5			N	NC005	WK1
N	NC111	WK5			N	NC005	WK1
N	NC111	WK5			N	NC005	WK1
N	NC111	WK5			N	NC005	WK1
N	NC111	WK5			N	NC005	WK1
N	NC111	WK5			N	NC005	WK1
N	NC111	WK5			N	NC005	WK1
N	NC111	WK5			N	NC005	WK1
N	NC111	WK5			N	NC005	WK1
F	NC114	WK5			N	NC005	WK1
F	NC114	WK5			N	NC005	WK1
F	NC114	WK5			N	NC005	WK1
F	NC114	WK5			N	NC005	WK1
F	NC114	WK5			N	NC005	WK1
F	NC114	WK5			F	NC034	WK1
F	NC114	WK5			F	NC034	WK1
F	NC114	WK5			F	NC034	WK1
F	NC114	WK5			F	NC034	WK1
F	NC114	WK5			F	NC034	WK1
F	NC114	WK5			F	NC034	WK1
F	NC114	WK5			F	NC034	WK1
F	NC114	WK5			F	NC034	WK1
F	NC114	WK5			F	NC034	WK1
F	NC114	WK5			F	NC034	WK1
F	NC114	WK5			N	NC034	WK1
F	NC114	WK5			N	NC034	WK1
F	NC114	WK5			N	NC034	WK1
F	NC114	WK5			N	NC034	WK1
F	NC114	WK5			N	NC034	WK1
F	NC114	WK5			N	NC034	WK1
N	NC114	WK5			N	NC034	WK1
N	NC114	WK5			N	NC034	WK1
N	NC114	WK5			N	NC034	WK1
N	NC114	WK5			N	NC034	WK1
N	NC114	WK5			N	NC034	WK1
N	NC114	WK5			N	NC034	WK1
N	NC114	WK5			N	NC034	WK1
N	NC114	WK5			N	NC034	WK1
N	NC114	WK5			N	NC034	WK1
N	NC114	WK5			N	NC034	WK1
N	NC114	WK5			N	NC034	WK1
N	NC114	WK5			N	NC034	WK1
N	NC114	WK5			N	NC034	WK1
N	NC114	WK5			N	NC034	WK1
N	NC114	WK5			N	NC034	WK1
N	NC114	WK5			N	NC034	WK1
N	NC114	WK5			N	NC034	WK1
N	NC114	WK5			N	NC034	WK1
N	NC114	WK5			F	NC087	WK1
N	NC114	WK5			F	NC087	WK1
N	NC114	WK5			F	NC087	WK1
N	NC114	WK5			F	NC087	WK1
N	NC114	WK5			F	NC087	WK1
N	NC114	WK5			F	NC087	WK1
N	NC114	WK5			F	NC087	WK1
N	NC114	WK5			F	NC087	WK1
N	NC114	WK5			F	NC087	WK1
N	NC114	WK5			F	NC087	WK1
N	NC114	WK5			F	NC087	WK1
N	NC114	WK5			F	NC087	WK1
N	NC114	WK5			F	NC087	WK1
N	NC114	WK5			N	NC087	WK1
N	NC114	WK5			N	NC087	WK1
F	NC035	WK5			N	NC087	WK1
F	NC035	WK5			N	NC087	WK1
F	NC035	WK5			N	NC087	WK1
F	NC035	WK5			N	NC087	WK1
F	NC035	WK5			N	NC087	WK1
F	NC035	WK5			N	NC087	WK1
F	NC035	WK5			N	NC087	WK1
F	NC035	WK5			N	NC087	WK1
F	NC035	WK5			N	NC087	WK1
F	NC035	WK5			N	NC087	WK1
F	NC035	WK5			N	NC087	WK1
F	NC035	WK5			N	NC087	WK1
F	NC035	WK5			N	NC087	WK1
F	NC035	WK5			N	NC087	WK1
F	NC035	WK5			N	NC087	WK1
F	NC035	WK5			N	NC087	WK1
F	NC035	WK5			N	NC087	WK1
F	NC035	WK5			N	NC087	WK1
F	NC035	WK5			N	NC087	WK1
F	NC035	WK5			N	NC087	WK1
F	NC035	WK5			N	NC087	WK1
F	NC035	WK5			N	NC087	WK1
F	NC035	WK5			N	NC087	WK1
F	NC035	WK5			N	NC087	WK1
F	NC035	WK5			N	NC087	WK1
F	NC035	WK5			N	NC087	WK1
N	NC035	WK5			N	NC087	WK1
N	NC035	WK5			N	NC087	WK1
N	NC035	WK5			F	NC003	WK1
N	NC035	WK5			F	NC003	WK1
N	NC035	WK5			F	NC003	WK1
N	NC035	WK5			F	NC003	WK1
N	NC035	WK5			F	NC003	WK1
N	NC035	WK5			F	NC003	WK1
N	NC035	WK5			F	NC003	WK1
N	NC035	WK5			F	NC003	WK1
N	NC035	WK5			F	NC003	WK1
N	NC035	WK5			F	NC003	WK1
N	NC035	WK5			F	NC003	WK1
N	NC035	WK5			N	NC003	WK1
N	NC035	WK5			N	NC003	WK1
N	NC035	WK5			N	NC003	WK1
N	NC035	WK5			N	NC003	WK1
N	NC035	WK5			N	NC003	WK1
N	NC035	WK5			N	NC003	WK1
N	NC035	WK5			N	NC003	WK1
N	NC035	WK5			N	NC003	WK1
N	NC035	WK5			N	NC003	WK1
N	NC035	WK5			N	NC003	WK1
N	NC035	WK5			N	NC003	WK1
N	NC035	WK5			N	NC003	WK1
N	NC035	WK5			N	NC003	WK1
N	NC035	WK5			N	NC003	WK1
N	NC035	WK5			N	NC003	WK1
N	NC035	WK5			N	NC003	WK1
N	NC035	WK5			N	NC003	WK1
N	NC035	WK5			N	NC003	WK1
N	NC035	WK5			N	NC003	WK1
N	NC035	WK5			N	NC003	WK1
N	NC035	WK5			N	NC003	WK1
N	NC035	WK5			N	NC003	WK1
N	NC035	WK5			N	NC003	WK1
N	NC035	WK5			N	NC003	WK1
N	NC035	WK5			F	NC067	WK1
F	NC147	WK5			F	NC067	WK1
F	NC147	WK5			F	NC067	WK1
F	NC147	WK5			F	NC067	WK1
F	NC147	WK5			F	NC067	WK1
F	NC147	WK5			F	NC067	WK1
F	NC147	WK5			F	NC067	WK1
F	NC147	WK5			F	NC067	WK1
F	NC147	WK5			F	NC067	WK1
F	NC147	WK5			F	NC067	WK1
F	NC147	WK5			F	NC067	WK1
N	NC147	WK5			F	NC067	WK1
N	NC147	WK5			F	NC067	WK1
N	NC147	WK5			F	NC067	WK1
N	NC147	WK5			F	NC067	WK1
N	NC147	WK5			F	NC067	WK1
N	NC147	WK5			F	NC067	WK1
N	NC147	WK5			F	NC067	WK1
N	NC147	WK5			F	NC067	WK1
N	NC147	WK5			F	NC067	WK1
N	NC147	WK5			N	NC067	WK1
N	NC147	WK5			N	NC067	WK1
N	NC147	WK5			N	NC067	WK1
N	NC147	WK5			N	NC067	WK1
N	NC147	WK5			N	NC067	WK1
F	NC029	WK5			N	NC067	WK1
F	NC029	WK5			N	NC067	WK1
F	NC029	WK5			N	NC067	WK1
F	NC029	WK5			N	NC067	WK1
F	NC029	WK5			N	NC067	WK1
F	NC029	WK5			N	NC067	WK1
F	NC029	WK5			N	NC067	WK1
F	NC029	WK5			N	NC067	WK1
F	NC029	WK5			N	NC067	WK1
F	NC029	WK5			N	NC067	WK1
F	NC029	WK5			N	NC067	WK1
F	NC029	WK5			N	NC067	WK1
F	NC029	WK5			N	NC067	WK1
F	NC029	WK5			N	NC067	WK1
F	NC029	WK5			N	NC067	WK1
F	NC029	WK5			N	NC067	WK1
F	NC029	WK5			N	NC067	WK1
F	NC029	WK5			N	NC067	WK1
F	NC029	WK5			N	NC067	WK1
F	NC029	WK5			N	NC067	WK1
F	NC029	WK5			N	NC067	WK1
N	NC029	WK5			N	NC067	WK1
N	NC029	WK5			N	NC067	WK1
N	NC029	WK5			N	NC067	WK1
N	NC029	WK5			N	NC067	WK1
N	NC029	WK5			N	NC067	WK1
N	NC029	WK5			N	NC067	WK1
N	NC029	WK5			N	NC067	WK1
N	NC029	WK5			N	NC067	WK1
N	NC029	WK5			N	NC067	WK1
N	NC029	WK5			N	NC067	WK1
N	NC029	WK5			N	NC067	WK1
N	NC029	WK5			N	NC067	WK1
N	NC029	WK5			N	NC067	WK1
N	NC029	WK5			F	NC120	WK1
N	NC029	WK5			F	NC120	WK1
N	NC029	WK5			F	NC120	WK1
N	NC029	WK5			F	NC120	WK1
N	NC029	WK5			F	NC120	WK1
N	NC029	WK5			F	NC120	WK1
N	NC029	WK5			F	NC120	WK1
N	NC029	WK5			F	NC120	WK1
N	NC029	WK5			F	NC120	WK1
N	NC029	WK5			F	NC120	WK1
N	NC029	WK5			F	NC120	WK1
N	NC029	WK5			N	NC120	WK1
N	NC029	WK5			N	NC120	WK1
N	NC029	WK5			N	NC120	WK1
N	NC029	WK5			N	NC120	WK1
N	NC029	WK5			N	NC120	WK1
F	NC067	WK5			N	NC120	WK1
F	NC067	WK5			N	NC120	WK1
F	NC067	WK5			N	NC120	WK1
F	NC067	WK5			N	NC120	WK1
F	NC067	WK5			N	NC120	WK1
F	NC067	WK5			N	NC120	WK1
F	NC067	WK5			N	NC120	WK1
F	NC067	WK5			N	NC120	WK1
F	NC067	WK5			N	NC120	WK1
F	NC067	WK5			N	NC120	WK1
F	NC067	WK5			N	NC120	WK1
F	NC067	WK5			N	NC120	WK1
F	NC067	WK5			N	NC120	WK1
F	NC067	WK5			N	NC120	WK1
F	NC067	WK5			N	NC120	WK1
F	NC067	WK5			N	NC120	WK1
F	NC067	WK5			F	NC008	WK1
F	NC067	WK5			F	NC008	WK1
F	NC067	WK5			F	NC008	WK1
F	NC067	WK5			F	NC008	WK1
F	NC067	WK5			F	NC008	WK1
N	NC067	WK5			F	NC008	WK1
N	NC067	WK5			F	NC008	WK1
N	NC067	WK5			F	NC008	WK1
N	NC067	WK5			F	NC008	WK1
N	NC067	WK5			F	NC008	WK1
N	NC067	WK5			F	NC008	WK1
N	NC067	WK5			F	NC008	WK1
N	NC067	WK5			F	NC008	WK1
N	NC067	WK5			F	NC008	WK1
N	NC067	WK5			N	NC008	WK1
N	NC067	WK5			N	NC008	WK1
N	NC067	WK5			N	NC008	WK1
N	NC067	WK5			N	NC008	WK1
N	NC067	WK5			N	NC008	WK1
N	NC067	WK5			N	NC008	WK1
N	NC067	WK5			N	NC008	WK1
N	NC067	WK5			N	NC008	WK1
N	NC067	WK5			N	NC008	WK1
N	NC067	WK5			N	NC008	WK1
N	NC067	WK5			N	NC008	WK1
N	NC067	WK5			N	NC008	WK1
N	NC067	WK5			N	NC008	WK1
N	NC067	WK5			N	NC008	WK1
N	NC067	WK5			N	NC008	WK1
N	NC067	WK5			N	NC008	WK1
N	NC067	WK5			N	NC008	WK1
N	NC067	WK5			N	NC008	WK1
N	NC067	WK5			N	NC008	WK1
N	NC067	WK5			N	NC008	WK1
F	NC051	WK5			N	NC008	WK1
F	NC051	WK5			N	NC008	WK1
F	NC051	WK5			N	NC008	WK1
F	NC051	WK5			N	NC008	WK1
F	NC051	WK5			N	NC008	WK1
F	NC051	WK5			N	NC008	WK1
F	NC051	WK5			F	NC135	WK1
F	NC051	WK5			F	NC135	WK1
F	NC051	WK5			F	NC135	WK1
F	NC051	WK5			F	NC135	WK1
F	NC051	WK5			F	NC135	WK1
F	NC051	WK5			F	NC135	WK1
F	NC051	WK5			F	NC135	WK1
F	NC051	WK5			F	NC135	WK1
F	NC051	WK5			F	NC135	WK1
F	NC051	WK5			F	NC135	WK1
F	NC051	WK5			F	NC135	WK1
F	NC051	WK5			F	NC135	WK1
F	NC051	WK5			F	NC135	WK1
F	NC051	WK5			F	NC135	WK1
F	NC051	WK5			N	NC135	WK1
F	NC051	WK5			N	NC135	WK1
F	NC051	WK5			N	NC135	WK1
F	NC051	WK5			N	NC135	WK1
F	NC051	WK5			N	NC135	WK1
F	NC051	WK5			N	NC135	WK1
F	NC051	WK5			N	NC135	WK1
F	NC051	WK5			N	NC135	WK1
F	NC051	WK5			N	NC135	WK1
F	NC051	WK5			N	NC135	WK1
F	NC051	WK5			N	NC135	WK1
F	NC051	WK5			N	NC135	WK1
N	NC051	WK5			N	NC135	WK1
N	NC051	WK5			N	NC135	WK1
N	NC051	WK5			N	NC135	WK1
N	NC051	WK5			N	NC135	WK1
N	NC051	WK5			N	NC135	WK1
N	NC051	WK5			N	NC135	WK1
N	NC051	WK5			N	NC135	WK1
N	NC051	WK5			N	NC135	WK1
N	NC051	WK5			N	NC135	WK1
N	NC051	WK5			N	NC135	WK1
N	NC051	WK5			N	NC135	WK1
N	NC051	WK5			N	NC135	WK1
N	NC051	WK5			N	NC135	WK1
N	NC051	WK5			N	NC135	WK1
N	NC051	WK5			F	NC030	WK1
N	NC051	WK5			F	NC030	WK1
N	NC051	WK5			F	NC030	WK1
N	NC051	WK5			F	NC030	WK1
N	NC051	WK5			F	NC030	WK1
N	NC051	WK5			F	NC030	WK1
N	NC051	WK5			F	NC030	WK1
N	NC051	WK5			F	NC030	WK1
N	NC051	WK5			F	NC030	WK1
N	NC051	WK5			F	NC030	WK1
N	NC051	WK5			F	NC030	WK1
N	NC051	WK5			F	NC030	WK1
N	NC051	WK5			F	NC030	WK1
N	NC051	WK5			N	NC030	WK1
N	NC051	WK5			N	NC030	WK1
N	NC051	WK5			N	NC030	WK1
N	NC051	WK5			N	NC030	WK1
N	NC051	WK5			N	NC030	WK1
N	NC051	WK5			N	NC030	WK1
N	NC051	WK5			N	NC030	WK1
N	NC051	WK5			N	NC030	WK1
N	NC051	WK5			N	NC030	WK1
N	NC051	WK5			N	NC030	WK1
N	NC051	WK5			N	NC030	WK1
N	NC051	WK5			N	NC030	WK1
N	NC051	WK5			N	NC030	WK1
N	NC051	WK5			N	NC030	WK1
N	NC051	WK5			N	NC030	WK1
N	NC051	WK5			N	NC030	WK1
F	NC146	WK5			N	NC030	WK1
F	NC146	WK5			N	NC030	WK1
F	NC146	WK5			N	NC030	WK1
F	NC146	WK5			N	NC030	WK1
F	NC146	WK5			N	NC030	WK1
F	NC146	WK5			N	NC030	WK1
F	NC146	WK5			N	NC030	WK1
F	NC146	WK5			N	NC030	WK1
F	NC146	WK5			F	NC105	WK1
N	NC146	WK5			F	NC105	WK1
N	NC146	WK5			F	NC105	WK1
N	NC146	WK5			F	NC105	WK1
N	NC146	WK5			F	NC105	WK1
N	NC146	WK5			F	NC105	WK1
N	NC146	WK5			F	NC105	WK1
N	NC146	WK5			F	NC105	WK1
N	NC146	WK5			F	NC105	WK1
N	NC146	WK5			F	NC105	WK1
N	NC146	WK5			F	NC105	WK1
N	NC146	WK5			N	NC105	WK1
F	NC037	WK5			N	NC105	WK1
F	NC037	WK5			N	NC105	WK1
F	NC037	WK5			N	NC105	WK1
F	NC037	WK5			N	NC105	WK1
F	NC037	WK5			N	NC105	WK1
F	NC037	WK5			N	NC105	WK1
F	NC037	WK5			N	NC105	WK1
F	NC037	WK5			N	NC105	WK1
F	NC037	WK5			N	NC105	WK1
F	NC037	WK5			N	NC105	WK1
F	NC037	WK5			N	NC105	WK1
F	NC037	WK5			N	NC105	WK1
F	NC037	WK5			N	NC105	WK1
F	NC037	WK5			N	NC105	WK1
F	NC037	WK5			N	NC105	WK1
F	NC037	WK5			N	NC105	WK1
F	NC037	WK5			N	NC105	WK1
F	NC037	WK5			N	NC105	WK1
F	NC037	WK5			N	NC105	WK1
F	NC037	WK5			F	NC147	WK1
F	NC037	WK5			F	NC147	WK1
N	NC037	WK5			F	NC147	WK1
N	NC037	WK5			F	NC147	WK1
N	NC037	WK5			F	NC147	WK1
N	NC037	WK5			F	NC147	WK1
N	NC037	WK5			F	NC147	WK1
N	NC037	WK5			F	NC147	WK1
N	NC037	WK5			F	NC147	WK1
N	NC037	WK5			F	NC147	WK1
N	NC037	WK5			F	NC147	WK1
N	NC037	WK5			F	NC147	WK1
N	NC037	WK5			F	NC147	WK1
N	NC037	WK5			F	NC147	WK1
N	NC037	WK5			F	NC147	WK1
N	NC037	WK5			N	NC147	WK1
N	NC037	WK5			N	NC147	WK1
N	NC037	WK5			N	NC147	WK1
N	NC037	WK5			N	NC147	WK1
N	NC037	WK5			N	NC147	WK1
N	NC037	WK5			N	NC147	WK1
N	NC037	WK5			N	NC147	WK1
N	NC037	WK5			N	NC147	WK1
N	NC037	WK5			N	NC147	WK1
N	NC037	WK5			N	NC147	WK1
N	NC037	WK5			N	NC147	WK1
N	NC037	WK5			N	NC147	WK1
F	NC052	WK5			N	NC147	WK1
F	NC052	WK5			N	NC147	WK1
F	NC052	WK5			N	NC147	WK1
F	NC052	WK5			N	NC147	WK1
F	NC052	WK5			N	NC147	WK1
F	NC052	WK5			N	NC147	WK1
F	NC052	WK5			N	NC147	WK1
F	NC052	WK5			N	NC147	WK1
F	NC052	WK5			N	NC147	WK1
F	NC052	WK5			N	NC147	WK1
F	NC052	WK5			N	NC147	WK1
F	NC052	WK5			N	NC147	WK1
F	NC052	WK5			N	NC147	WK1
F	NC052	WK5			N	NC147	WK1
F	NC052	WK5			F	NC065	WK1
F	NC052	WK5			F	NC065	WK1
F	NC052	WK5			F	NC065	WK1
F	NC052	WK5			F	NC065	WK1
F	NC052	WK5			F	NC065	WK1
F	NC052	WK5			F	NC065	WK1
F	NC052	WK5			F	NC065	WK1
F	NC052	WK5			F	NC065	WK1
F	NC052	WK5			F	NC065	WK1
F	NC052	WK5			F	NC065	WK1
N	NC052	WK5			F	NC065	WK1
N	NC052	WK5			F	NC065	WK1
N	NC052	WK5			F	NC065	WK1
N	NC052	WK5			N	NC065	WK1
N	NC052	WK5			N	NC065	WK1
N	NC052	WK5			N	NC065	WK1
N	NC052	WK5			N	NC065	WK1
N	NC052	WK5			N	NC065	WK1
N	NC052	WK5			N	NC065	WK1
N	NC052	WK5			N	NC065	WK1
N	NC052	WK5			N	NC065	WK1
N	NC052	WK5			N	NC065	WK1
N	NC052	WK5			N	NC065	WK1
N	NC052	WK5			N	NC065	WK1
N	NC052	WK5			N	NC065	WK1
N	NC052	WK5			N	NC065	WK1
N	NC052	WK5			N	NC065	WK1
N	NC052	WK5			N	NC065	WK1
N	NC052	WK5			N	NC065	WK1
N	NC052	WK5			N	NC065	WK1
N	NC052	WK5			N	NC065	WK1
N	NC052	WK5			N	NC065	WK1
N	NC052	WK5			N	NC065	WK1
N	NC052	WK5			N	NC065	WK1
N	NC052	WK5			N	NC065	WK1
N	NC052	WK5			F	NC054	WK1
F	NC014	WK5			F	NC054	WK1
F	NC014	WK5			F	NC054	WK1
F	NC014	WK5			F	NC054	WK1
F	NC014	WK5			F	NC054	WK1
F	NC014	WK5			F	NC054	WK1
F	NC014	WK5			F	NC054	WK1
F	NC014	WK5			F	NC054	WK1
F	NC014	WK5			F	NC054	WK1
F	NC014	WK5			F	NC054	WK1
F	NC014	WK5			F	NC054	WK1
F	NC014	WK5			F	NC054	WK1
F	NC014	WK5			F	NC054	WK1
F	NC014	WK5			F	NC054	WK1
F	NC014	WK5			F	NC054	WK1
F	NC014	WK5			N	NC054	WK1
F	NC014	WK5			N	NC054	WK1
F	NC014	WK5			N	NC054	WK1
F	NC014	WK5			N	NC054	WK1
F	NC014	WK5			N	NC054	WK1
F	NC014	WK5			N	NC054	WK1
F	NC014	WK5			N	NC054	WK1
F	NC014	WK5			N	NC054	WK1
F	NC014	WK5			N	NC054	WK1
F	NC014	WK5			N	NC054	WK1
F	NC014	WK5			N	NC054	WK1
N	NC014	WK5			N	NC054	WK1
N	NC014	WK5			N	NC054	WK1
N	NC014	WK5			N	NC054	WK1
N	NC014	WK5			N	NC054	WK1
N	NC014	WK5			N	NC054	WK1
N	NC014	WK5			N	NC054	WK1
N	NC014	WK5			N	NC054	WK1
N	NC014	WK5			N	NC054	WK1
N	NC014	WK5			N	NC054	WK1
N	NC014	WK5			N	NC054	WK1
N	NC014	WK5			N	NC054	WK1
N	NC014	WK5			N	NC054	WK1
N	NC014	WK5			N	NC054	WK1
N	NC014	WK5			N	NC054	WK1
N	NC014	WK5			F	NC098	WK1
N	NC014	WK5			F	NC098	WK1
N	NC014	WK5			F	NC098	WK1
N	NC014	WK5			F	NC098	WK1
N	NC014	WK5			F	NC098	WK1
N	NC014	WK5			F	NC098	WK1
N	NC014	WK5			F	NC098	WK1
N	NC014	WK5			F	NC098	WK1
N	NC014	WK5			F	NC098	WK1
N	NC014	WK5			F	NC098	WK1
N	NC014	WK5			F	NC098	WK1
F	NC131	WK5			F	NC098	WK1
F	NC131	WK5			F	NC098	WK1
F	NC131	WK5			F	NC098	WK1
F	NC131	WK5			F	NC098	WK1
F	NC131	WK5			F	NC098	WK1
F	NC131	WK5			F	NC098	WK1
F	NC131	WK5			F	NC098	WK1
F	NC131	WK5			N	NC098	WK1
F	NC131	WK5			N	NC098	WK1
F	NC131	WK5			N	NC098	WK1
F	NC131	WK5			N	NC098	WK1
F	NC131	WK5			N	NC098	WK1
F	NC131	WK5			N	NC098	WK1
F	NC131	WK5			N	NC098	WK1
F	NC131	WK5			N	NC098	WK1
F	NC131	WK5			N	NC098	WK1
F	NC131	WK5			N	NC098	WK1
F	NC131	WK5			N	NC098	WK1
F	NC131	WK5			N	NC098	WK1
F	NC131	WK5			N	NC098	WK1
N	NC131	WK5			N	NC098	WK1
N	NC131	WK5			N	NC098	WK1
N	NC131	WK5			N	NC098	WK1
N	NC131	WK5			N	NC098	WK1
N	NC131	WK5			N	NC098	WK1
N	NC131	WK5			N	NC098	WK1
N	NC131	WK5			N	NC098	WK1
N	NC131	WK5			N	NC098	WK1
N	NC131	WK5			N	NC098	WK1
N	NC131	WK5			N	NC098	WK1
N	NC131	WK5			N	NC098	WK1
N	NC131	WK5			N	NC098	WK1
N	NC131	WK5			N	NC098	WK1
N	NC131	WK5			N	NC098	WK1
N	NC131	WK5			N	NC098	WK1
N	NC131	WK5			N	NC098	WK1
N	NC131	WK5			N	NC098	WK1
N	NC131	WK5			F	NC042	WK1
N	NC131	WK5			F	NC042	WK1
F	NC060	WK5			F	NC042	WK1
F	NC060	WK5			F	NC042	WK1
F	NC060	WK5			F	NC042	WK1
F	NC060	WK5			F	NC042	WK1
F	NC060	WK5			F	NC042	WK1
F	NC060	WK5			F	NC042	WK1
F	NC060	WK5			F	NC042	WK1
F	NC060	WK5			F	NC042	WK1
F	NC060	WK5			F	NC042	WK1
F	NC060	WK5			F	NC042	WK1
F	NC060	WK5			F	NC042	WK1
F	NC060	WK5			F	NC042	WK1
F	NC060	WK5			F	NC042	WK1
F	NC060	WK5			F	NC042	WK1
F	NC060	WK5			F	NC042	WK1
F	NC060	WK5			N	NC042	WK1
F	NC060	WK5			N	NC042	WK1
F	NC060	WK5			N	NC042	WK1
F	NC060	WK5			N	NC042	WK1
F	NC060	WK5			N	NC042	WK1
F	NC060	WK5			N	NC042	WK1
F	NC060	WK5			N	NC042	WK1
F	NC060	WK5			N	NC042	WK1
F	NC060	WK5			N	NC042	WK1
F	NC060	WK5			N	NC042	WK1
N	NC060	WK5			N	NC042	WK1
N	NC060	WK5			N	NC042	WK1
N	NC060	WK5			N	NC042	WK1
N	NC060	WK5			N	NC042	WK1
N	NC060	WK5			N	NC042	WK1
N	NC060	WK5			N	NC042	WK1
N	NC060	WK5			N	NC042	WK1
N	NC060	WK5			N	NC042	WK1
N	NC060	WK5			N	NC042	WK1
N	NC060	WK5			N	NC042	WK1
N	NC060	WK5			N	NC042	WK1
N	NC060	WK5			N	NC042	WK1
N	NC060	WK5			N	NC042	WK1
N	NC060	WK5			N	NC042	WK1
N	NC060	WK5			N	NC042	WK1
N	NC060	WK5			N	NC042	WK1
N	NC060	WK5			N	NC042	WK1
N	NC060	WK5			N	NC042	WK1
N	NC060	WK5			F	NC051	WK1
N	NC060	WK5			F	NC051	WK1
N	NC060	WK5			F	NC051	WK1
N	NC060	WK5			F	NC051	WK1
N	NC060	WK5			F	NC051	WK1
N	NC060	WK5			F	NC051	WK1
F	NC129	WK5			F	NC051	WK1
F	NC129	WK5			F	NC051	WK1
F	NC129	WK5			F	NC051	WK1
F	NC129	WK5			F	NC051	WK1
F	NC129	WK5			F	NC051	WK1
F	NC129	WK5			N	NC051	WK1
F	NC129	WK5			N	NC051	WK1
F	NC129	WK5			N	NC051	WK1
F	NC129	WK5			N	NC051	WK1
F	NC129	WK5			N	NC051	WK1
F	NC129	WK5			N	NC051	WK1
F	NC129	WK5			N	NC051	WK1
F	NC129	WK5			N	NC051	WK1
F	NC129	WK5			N	NC051	WK1
F	NC129	WK5			N	NC051	WK1
F	NC129	WK5			N	NC051	WK1
F	NC129	WK5			N	NC051	WK1
F	NC129	WK5			N	NC051	WK1
F	NC129	WK5			N	NC051	WK1
F	NC129	WK5			N	NC051	WK1
F	NC129	WK5			N	NC051	WK1
F	NC129	WK5			N	NC051	WK1
F	NC129	WK5			N	NC051	WK1
N	NC129	WK5			F	NC146	WK1
N	NC129	WK5			F	NC146	WK1
N	NC129	WK5			F	NC146	WK1
N	NC129	WK5			F	NC146	WK1
N	NC129	WK5			F	NC146	WK1
N	NC129	WK5			F	NC146	WK1
N	NC129	WK5			F	NC146	WK1
N	NC129	WK5			F	NC146	WK1
N	NC129	WK5			F	NC146	WK1
N	NC129	WK5			F	NC146	WK1
N	NC129	WK5			F	NC146	WK1
N	NC129	WK5			F	NC146	WK1
N	NC129	WK5			F	NC146	WK1
N	NC129	WK5			F	NC146	WK1
N	NC129	WK5			F	NC146	WK1
N	NC129	WK5			F	NC146	WK1
N	NC129	WK5			F	NC146	WK1
N	NC129	WK5			F	NC146	WK1
N	NC129	WK5			F	NC146	WK1
N	NC129	WK5			N	NC146	WK1
F	NC039	WK5			N	NC146	WK1
F	NC039	WK5			N	NC146	WK1
F	NC039	WK5			N	NC146	WK1
F	NC039	WK5			N	NC146	WK1
F	NC039	WK5			N	NC146	WK1
F	NC039	WK5			N	NC146	WK1
F	NC039	WK5			N	NC146	WK1
F	NC039	WK5			N	NC146	WK1
F	NC039	WK5			N	NC146	WK1
F	NC039	WK5			N	NC146	WK1
F	NC039	WK5			N	NC146	WK1
F	NC039	WK5			N	NC146	WK1
F	NC039	WK5			N	NC146	WK1
F	NC039	WK5			N	NC146	WK1
F	NC039	WK5			N	NC146	WK1
F	NC039	WK5			N	NC146	WK1
F	NC039	WK5			N	NC146	WK1
F	NC039	WK5			N	NC146	WK1
F	NC039	WK5			N	NC146	WK1
F	NC039	WK5			N	NC146	WK1
F	NC039	WK5			N	NC146	WK1
F	NC039	WK5			N	NC146	WK1
F	NC039	WK5			N	NC146	WK1
F	NC039	WK5			N	NC146	WK1
F	NC039	WK5			N	NC146	WK1
F	NC039	WK5			N	NC146	WK1
F	NC039	WK5			N	NC146	WK1
N	NC039	WK5			N	NC146	WK1
N	NC039	WK5			N	NC146	WK1
N	NC039	WK5			N	NC146	WK1
N	NC039	WK5			F	NC131	WK1
N	NC039	WK5			F	NC131	WK1
N	NC039	WK5			F	NC131	WK1
N	NC039	WK5			F	NC131	WK1
N	NC039	WK5			F	NC131	WK1
N	NC039	WK5			F	NC131	WK1
N	NC039	WK5			F	NC131	WK1
N	NC039	WK5			F	NC131	WK1
N	NC039	WK5			F	NC131	WK1
N	NC039	WK5			F	NC131	WK1
N	NC039	WK5			F	NC131	WK1
N	NC039	WK5			F	NC131	WK1
N	NC039	WK5			F	NC131	WK1
N	NC039	WK5			F	NC131	WK1
N	NC039	WK5			F	NC131	WK1
N	NC039	WK5			F	NC131	WK1
N	NC039	WK5			F	NC131	WK1
N	NC039	WK5			F	NC131	WK1
N	NC039	WK5			F	NC131	WK1
N	NC039	WK5			F	NC131	WK1
F	NC120	WK5			F	NC131	WK1
F	NC120	WK5			F	NC131	WK1
F	NC120	WK5			N	NC131	WK1
F	NC120	WK5			N	NC131	WK1
F	NC120	WK5			N	NC131	WK1
F	NC120	WK5			N	NC131	WK1
F	NC120	WK5			N	NC131	WK1
F	NC120	WK5			N	NC131	WK1
F	NC120	WK5			N	NC131	WK1
F	NC120	WK5			N	NC131	WK1
F	NC120	WK5			N	NC131	WK1
F	NC120	WK5			N	NC131	WK1
F	NC120	WK5			N	NC131	WK1
F	NC120	WK5			N	NC131	WK1
F	NC120	WK5			N	NC131	WK1
F	NC120	WK5			N	NC131	WK1
F	NC120	WK5			N	NC131	WK1
F	NC120	WK5			N	NC131	WK1
F	NC120	WK5			N	NC131	WK1
F	NC120	WK5			N	NC131	WK1
F	NC120	WK5			N	NC131	WK1
F	NC120	WK5			N	NC131	WK1
F	NC120	WK5			N	NC131	WK1
F	NC120	WK5			N	NC131	WK1
F	NC120	WK5			N	NC131	WK1
N	NC120	WK5			N	NC131	WK1
N	NC120	WK5			N	NC131	WK1
N	NC120	WK5			N	NC131	WK1
N	NC120	WK5			N	NC131	WK1
N	NC120	WK5			N	NC131	WK1
N	NC120	WK5			N	NC131	WK1
N	NC120	WK5			N	NC131	WK1
N	NC120	WK5			N	NC131	WK1
N	NC120	WK5			N	NC131	WK1
N	NC120	WK5			N	NC131	WK1
N	NC120	WK5			N	NC131	WK1
N	NC120	WK5			N	NC131	WK1
N	NC120	WK5			F	NC026	WK1
N	NC120	WK5			F	NC026	WK1
N	NC120	WK5			F	NC026	WK1
N	NC120	WK5			F	NC026	WK1
N	NC120	WK5			F	NC026	WK1
N	NC120	WK5			F	NC026	WK1
N	NC120	WK5			F	NC026	WK1
N	NC120	WK5			F	NC026	WK1
N	NC120	WK5			F	NC026	WK1
F	NC003	WK5			F	NC026	WK1
F	NC003	WK5			F	NC026	WK1
F	NC003	WK5			N	NC026	WK1
F	NC003	WK5			N	NC026	WK1
F	NC003	WK5			N	NC026	WK1
F	NC003	WK5			N	NC026	WK1
F	NC003	WK5			N	NC026	WK1
F	NC003	WK5			N	NC026	WK1
F	NC003	WK5			N	NC026	WK1
F	NC003	WK5			N	NC026	WK1
F	NC003	WK5			N	NC026	WK1
F	NC003	WK5			N	NC026	WK1
F	NC003	WK5			N	NC026	WK1
F	NC003	WK5			N	NC026	WK1
F	NC003	WK5			N	NC026	WK1
F	NC003	WK5			N	NC026	WK1
F	NC003	WK5			N	NC026	WK1
F	NC003	WK5			N	NC026	WK1
F	NC003	WK5			N	NC026	WK1
F	NC003	WK5			F	NC048	WK1
F	NC003	WK5			F	NC048	WK1
F	NC003	WK5			F	NC048	WK1
F	NC003	WK5			F	NC048	WK1
F	NC003	WK5			F	NC048	WK1
F	NC003	WK5			F	NC048	WK1
F	NC003	WK5			F	NC048	WK1
F	NC003	WK5			F	NC048	WK1
F	NC003	WK5			F	NC048	WK1
F	NC003	WK5			F	NC048	WK1
N	NC003	WK5			N	NC048	WK1
N	NC003	WK5			N	NC048	WK1
N	NC003	WK5			N	NC048	WK1
N	NC003	WK5			N	NC048	WK1
N	NC003	WK5			N	NC048	WK1
N	NC003	WK5			N	NC048	WK1
N	NC003	WK5			N	NC048	WK1
N	NC003	WK5			N	NC048	WK1
N	NC003	WK5			N	NC048	WK1
N	NC003	WK5			N	NC048	WK1
N	NC003	WK5			N	NC048	WK1
N	NC003	WK5			N	NC048	WK1
N	NC003	WK5			N	NC048	WK1
N	NC003	WK5			N	NC048	WK1
N	NC003	WK5			N	NC048	WK1
N	NC003	WK5			F	NC129	WK1
N	NC003	WK5			F	NC129	WK1
N	NC003	WK5			F	NC129	WK1
N	NC003	WK5			F	NC129	WK1
N	NC003	WK5			F	NC129	WK1
N	NC003	WK5			F	NC129	WK1
N	NC003	WK5			F	NC129	WK1
N	NC003	WK5			F	NC129	WK1
N	NC003	WK5			F	NC129	WK1
F	NC027	WK5			F	NC129	WK1
F	NC027	WK5			F	NC129	WK1
F	NC027	WK5			F	NC129	WK1
F	NC027	WK5			F	NC129	WK1
F	NC027	WK5			F	NC129	WK1
F	NC027	WK5			F	NC129	WK1
F	NC027	WK5			F	NC129	WK1
F	NC027	WK5			F	NC129	WK1
F	NC027	WK5			F	NC129	WK1
F	NC027	WK5			F	NC129	WK1
F	NC027	WK5			F	NC129	WK1
F	NC027	WK5			N	NC129	WK1
F	NC027	WK5			N	NC129	WK1
F	NC027	WK5			N	NC129	WK1
F	NC027	WK5			N	NC129	WK1
F	NC027	WK5			N	NC129	WK1
F	NC027	WK5			N	NC129	WK1
F	NC027	WK5			N	NC129	WK1
F	NC027	WK5			N	NC129	WK1
F	NC027	WK5			N	NC129	WK1
N	NC027	WK5			N	NC129	WK1
N	NC027	WK5			N	NC129	WK1
N	NC027	WK5			N	NC129	WK1
N	NC027	WK5			N	NC129	WK1
N	NC027	WK5			N	NC129	WK1
N	NC027	WK5			N	NC129	WK1
N	NC027	WK5			N	NC129	WK1
N	NC027	WK5			N	NC129	WK1
N	NC027	WK5			N	NC129	WK1
N	NC027	WK5			N	NC129	WK1
N	NC027	WK5			N	NC129	WK1
N	NC027	WK5			N	NC129	WK1
N	NC027	WK5			N	NC129	WK1
N	NC027	WK5			N	NC129	WK1
N	NC027	WK5			N	NC129	WK1
N	NC027	WK5			N	NC129	WK1
F	NC007	WK5			N	NC129	WK1
F	NC007	WK5			N	NC129	WK1
F	NC007	WK5			N	NC129	WK1
F	NC007	WK5			N	NC129	WK1
F	NC007	WK5			N	NC129	WK1
F	NC007	WK5			F	NC029	WK1
F	NC007	WK5			F	NC029	WK1
F	NC007	WK5			F	NC029	WK1
F	NC007	WK5			F	NC029	WK1
F	NC007	WK5			F	NC029	WK1
F	NC007	WK5			F	NC029	WK1
F	NC007	WK5			F	NC029	WK1
F	NC007	WK5			F	NC029	WK1
F	NC007	WK5			F	NC029	WK1
F	NC007	WK5			F	NC029	WK1
F	NC007	WK5			F	NC029	WK1
F	NC007	WK5			F	NC029	WK1
F	NC007	WK5			F	NC029	WK1
F	NC007	WK5			F	NC029	WK1
F	NC007	WK5			F	NC029	WK1
F	NC007	WK5			F	NC029	WK1
F	NC007	WK5			N	NC029	WK1
F	NC007	WK5			N	NC029	WK1
F	NC007	WK5			N	NC029	WK1
F	NC007	WK5			N	NC029	WK1
F	NC007	WK5			N	NC029	WK1
F	NC007	WK5			N	NC029	WK1
F	NC007	WK5			N	NC029	WK1
N	NC007	WK5			N	NC029	WK1
N	NC007	WK5			N	NC029	WK1
N	NC007	WK5			N	NC029	WK1
N	NC007	WK5			N	NC029	WK1
N	NC007	WK5			N	NC029	WK1
N	NC007	WK5			N	NC029	WK1
N	NC007	WK5			N	NC029	WK1
N	NC007	WK5			N	NC029	WK1
N	NC007	WK5			N	NC029	WK1
N	NC007	WK5			N	NC029	WK1
N	NC007	WK5			N	NC029	WK1
N	NC007	WK5			N	NC029	WK1
N	NC007	WK5			N	NC029	WK1
N	NC007	WK5			N	NC029	WK1
N	NC007	WK5			N	NC029	WK1
N	NC007	WK5			N	NC029	WK1
N	NC007	WK5			F	NC072	WK1
N	NC007	WK5			F	NC072	WK1
N	NC007	WK5			F	NC072	WK1
N	NC007	WK5			F	NC072	WK1
N	NC007	WK5			F	NC072	WK1
N	NC007	WK5			F	NC072	WK1
F	NC070	WK5			F	NC072	WK1
F	NC070	WK5			F	NC072	WK1
F	NC070	WK5			F	NC072	WK1
F	NC070	WK5			F	NC072	WK1
F	NC070	WK5			F	NC072	WK1
F	NC070	WK5			F	NC072	WK1
F	NC070	WK5			F	NC072	WK1
F	NC070	WK5			F	NC072	WK1
F	NC070	WK5			F	NC072	WK1
F	NC070	WK5			F	NC072	WK1
F	NC070	WK5			F	NC072	WK1
F	NC070	WK5			F	NC072	WK1
F	NC070	WK5			N	NC072	WK1
F	NC070	WK5			N	NC072	WK1
F	NC070	WK5			N	NC072	WK1
F	NC070	WK5			N	NC072	WK1
F	NC070	WK5			N	NC072	WK1
F	NC070	WK5			N	NC072	WK1
F	NC070	WK5			N	NC072	WK1
F	NC070	WK5			N	NC072	WK1
F	NC070	WK5			N	NC072	WK1
F	NC070	WK5			N	NC072	WK1
F	NC070	WK5			N	NC072	WK1
F	NC070	WK5			N	NC072	WK1
F	NC070	WK5			N	NC072	WK1
F	NC070	WK5			N	NC072	WK1
F	NC070	WK5			N	NC072	WK1
F	NC070	WK5			N	NC072	WK1
F	NC070	WK5			N	NC072	WK1
F	NC070	WK5			N	NC072	WK1
F	NC070	WK5			N	NC072	WK1
F	NC070	WK5			N	NC072	WK1
F	NC070	WK5			N	NC072	WK1
F	NC070	WK5			N	NC072	WK1
F	NC070	WK5			N	NC072	WK1
F	NC070	WK5			N	NC072	WK1
F	NC070	WK5			N	NC072	WK1
F	NC070	WK5			F	NC022	WK1
N	NC070	WK5			F	NC022	WK1
N	NC070	WK5			F	NC022	WK1
N	NC070	WK5			F	NC022	WK1
N	NC070	WK5			F	NC022	WK1
N	NC070	WK5			F	NC022	WK1
N	NC070	WK5			F	NC022	WK1
N	NC070	WK5			F	NC022	WK1
N	NC070	WK5			F	NC022	WK1
N	NC070	WK5			F	NC022	WK1
N	NC070	WK5			F	NC022	WK1
N	NC070	WK5			F	NC022	WK1
N	NC070	WK5			F	NC022	WK1
N	NC070	WK5			F	NC022	WK1
N	NC070	WK5			F	NC022	WK1
N	NC070	WK5			F	NC022	WK1
N	NC070	WK5			F	NC022	WK1
N	NC070	WK5			F	NC022	WK1
N	NC070	WK5			F	NC022	WK1
N	NC070	WK5			F	NC022	WK1
N	NC070	WK5			F	NC022	WK1
N	NC070	WK5			N	NC022	WK1
N	NC070	WK5			N	NC022	WK1
N	NC070	WK5			N	NC022	WK1
N	NC070	WK5			N	NC022	WK1
N	NC070	WK5			N	NC022	WK1
N	NC070	WK5			N	NC022	WK1
N	NC070	WK5			N	NC022	WK1
N	NC070	WK5			N	NC022	WK1
F	NC034	WK5			N	NC022	WK1
F	NC034	WK5			N	NC022	WK1
F	NC034	WK5			N	NC022	WK1
F	NC034	WK5			N	NC022	WK1
F	NC034	WK5			N	NC022	WK1
F	NC034	WK5			N	NC022	WK1
F	NC034	WK5			N	NC022	WK1
F	NC034	WK5			N	NC022	WK1
F	NC034	WK5			N	NC022	WK1
F	NC034	WK5			N	NC022	WK1
F	NC034	WK5			N	NC022	WK1
F	NC034	WK5			N	NC022	WK1
F	NC034	WK5			N	NC022	WK1
F	NC034	WK5			N	NC022	WK1
F	NC034	WK5			N	NC022	WK1
F	NC034	WK5			N	NC022	WK1
F	NC034	WK5			N	NC022	WK1
F	NC034	WK5			N	NC022	WK1
F	NC034	WK5			N	NC022	WK1
F	NC034	WK5			N	NC022	WK1
F	NC034	WK5			N	NC022	WK1
F	NC034	WK5			F	NC121	WK1
F	NC034	WK5			F	NC121	WK1
F	NC034	WK5			F	NC121	WK1
F	NC034	WK5			F	NC121	WK1
F	NC034	WK5			F	NC121	WK1
F	NC034	WK5			F	NC121	WK1
F	NC034	WK5			F	NC121	WK1
F	NC034	WK5			F	NC121	WK1
N	NC034	WK5			F	NC121	WK1
N	NC034	WK5			F	NC121	WK1
N	NC034	WK5			F	NC121	WK1
N	NC034	WK5			F	NC121	WK1
N	NC034	WK5			F	NC121	WK1
N	NC034	WK5			F	NC121	WK1
N	NC034	WK5			N	NC121	WK1
N	NC034	WK5			N	NC121	WK1
N	NC034	WK5			N	NC121	WK1
N	NC034	WK5			N	NC121	WK1
N	NC034	WK5			N	NC121	WK1
N	NC034	WK5			N	NC121	WK1
N	NC034	WK5			N	NC121	WK1
N	NC034	WK5			N	NC121	WK1
N	NC034	WK5			N	NC121	WK1
N	NC034	WK5			N	NC121	WK1
N	NC034	WK5			N	NC121	WK1
N	NC034	WK5			N	NC121	WK1
N	NC034	WK5			N	NC121	WK1
N	NC034	WK5			N	NC121	WK1
N	NC034	WK5			N	NC121	WK1
F	NC008	WK5			N	NC121	WK1
F	NC008	WK5			N	NC121	WK1
F	NC008	WK5			N	NC121	WK1
F	NC008	WK5			N	NC121	WK1
F	NC008	WK5			F	NC124	WK1
F	NC008	WK5			F	NC124	WK1
F	NC008	WK5			F	NC124	WK1
F	NC008	WK5			F	NC124	WK1
F	NC008	WK5			F	NC124	WK1
F	NC008	WK5			F	NC124	WK1
F	NC008	WK5			F	NC124	WK1
F	NC008	WK5			F	NC124	WK1
F	NC008	WK5			F	NC124	WK1
F	NC008	WK5			F	NC124	WK1
F	NC008	WK5			F	NC124	WK1
F	NC008	WK5			F	NC124	WK1
F	NC008	WK5			F	NC124	WK1
F	NC008	WK5			F	NC124	WK1
F	NC008	WK5			F	NC124	WK1
F	NC008	WK5			N	NC124	WK1
F	NC008	WK5			N	NC124	WK1
F	NC008	WK5			N	NC124	WK1
F	NC008	WK5			N	NC124	WK1
F	NC008	WK5			N	NC124	WK1
F	NC008	WK5			N	NC124	WK1
F	NC008	WK5			N	NC124	WK1
F	NC008	WK5			N	NC124	WK1
F	NC008	WK5			N	NC124	WK1
N	NC008	WK5			N	NC124	WK1
N	NC008	WK5			N	NC124	WK1
N	NC008	WK5			N	NC124	WK1
N	NC008	WK5			N	NC124	WK1
N	NC008	WK5			N	NC124	WK1
N	NC008	WK5			N	NC124	WK1
N	NC008	WK5			N	NC124	WK1
N	NC008	WK5			N	NC124	WK1
N	NC008	WK5			N	NC124	WK1
N	NC008	WK5			N	NC124	WK1
N	NC008	WK5			N	NC124	WK1
N	NC008	WK5			N	NC124	WK1
N	NC008	WK5			F	NC011	WK1
N	NC008	WK5			F	NC011	WK1
N	NC008	WK5			F	NC011	WK1
N	NC008	WK5			F	NC011	WK1
N	NC008	WK5			F	NC011	WK1
N	NC008	WK5			F	NC011	WK1
N	NC008	WK5			F	NC011	WK1
F	NC121	WK5			F	NC011	WK1
F	NC121	WK5			F	NC011	WK1
F	NC121	WK5			F	NC011	WK1
F	NC121	WK5			F	NC011	WK1
F	NC121	WK5			F	NC011	WK1
F	NC121	WK5			F	NC011	WK1
F	NC121	WK5			F	NC011	WK1
F	NC121	WK5			F	NC011	WK1
F	NC121	WK5			F	NC011	WK1
F	NC121	WK5			F	NC011	WK1
F	NC121	WK5			F	NC011	WK1
F	NC121	WK5			F	NC011	WK1
F	NC121	WK5			N	NC011	WK1
F	NC121	WK5			N	NC011	WK1
F	NC121	WK5			N	NC011	WK1
F	NC121	WK5			N	NC011	WK1
F	NC121	WK5			N	NC011	WK1
F	NC121	WK5			N	NC011	WK1
F	NC121	WK5			N	NC011	WK1
F	NC121	WK5			N	NC011	WK1
F	NC121	WK5			N	NC011	WK1
F	NC121	WK5			N	NC011	WK1
F	NC121	WK5			N	NC011	WK1
F	NC121	WK5			N	NC011	WK1
F	NC121	WK5			N	NC011	WK1
F	NC121	WK5			N	NC011	WK1
F	NC121	WK5			N	NC011	WK1
F	NC121	WK5			N	NC011	WK1
F	NC121	WK5			N	NC011	WK1
F	NC121	WK5			N	NC011	WK1
F	NC121	WK5			N	NC011	WK1
F	NC121	WK5			N	NC011	WK1
F	NC121	WK5			N	NC011	WK1
F	NC121	WK5			N	NC011	WK1
F	NC121	WK5			N	NC011	WK1
F	NC121	WK5			N	NC011	WK1
N	NC121	WK5			N	NC011	WK1
N	NC121	WK5			F	NC050	WK1
N	NC121	WK5			F	NC050	WK1
N	NC121	WK5			F	NC050	WK1
N	NC121	WK5			F	NC050	WK1
N	NC121	WK5			F	NC050	WK1
N	NC121	WK5			F	NC050	WK1
N	NC121	WK5			F	NC050	WK1
N	NC121	WK5			F	NC050	WK1
N	NC121	WK5			F	NC050	WK1
N	NC121	WK5			F	NC050	WK1
N	NC121	WK5			F	NC050	WK1
N	NC121	WK5			F	NC050	WK1
N	NC121	WK5			F	NC050	WK1
N	NC121	WK5			F	NC050	WK1
N	NC121	WK5			F	NC050	WK1
N	NC121	WK5			F	NC050	WK1
N	NC121	WK5			F	NC050	WK1
N	NC121	WK5			F	NC050	WK1
N	NC121	WK5			F	NC050	WK1
N	NC121	WK5			F	NC050	WK1
N	NC121	WK5			N	NC050	WK1
N	NC121	WK5			N	NC050	WK1
F	NC115	WK5			N	NC050	WK1
F	NC115	WK5			N	NC050	WK1
F	NC115	WK5			N	NC050	WK1
F	NC115	WK5			N	NC050	WK1
F	NC115	WK5			N	NC050	WK1
F	NC115	WK5			N	NC050	WK1
F	NC115	WK5			N	NC050	WK1
F	NC115	WK5			N	NC050	WK1
F	NC115	WK5			N	NC050	WK1
F	NC115	WK5			N	NC050	WK1
F	NC115	WK5			N	NC050	WK1
F	NC115	WK5			N	NC050	WK1
F	NC115	WK5			N	NC050	WK1
F	NC115	WK5			N	NC050	WK1
F	NC115	WK5			N	NC050	WK1
F	NC115	WK5			N	NC050	WK1
F	NC115	WK5			N	NC050	WK1
F	NC115	WK5			N	NC050	WK1
F	NC115	WK5			N	NC050	WK1
F	NC115	WK5			N	NC050	WK1
F	NC115	WK5			N	NC050	WK1
F	NC115	WK5			N	NC050	WK1
F	NC115	WK5			N	NC050	WK1
F	NC115	WK5			F	NC111	WK1
F	NC115	WK5			F	NC111	WK1
F	NC115	WK5			F	NC111	WK1
F	NC115	WK5			F	NC111	WK1
F	NC115	WK5			F	NC111	WK1
F	NC115	WK5			F	NC111	WK1
F	NC115	WK5			F	NC111	WK1
F	NC115	WK5			F	NC111	WK1
F	NC115	WK5			F	NC111	WK1
F	NC115	WK5			F	NC111	WK1
F	NC115	WK5			F	NC111	WK1
F	NC115	WK5			F	NC111	WK1
F	NC115	WK5			F	NC111	WK1
F	NC115	WK5			F	NC111	WK1
N	NC115	WK5			F	NC111	WK1
N	NC115	WK5			F	NC111	WK1
N	NC115	WK5			F	NC111	WK1
N	NC115	WK5			F	NC111	WK1
N	NC115	WK5			F	NC111	WK1
N	NC115	WK5			F	NC111	WK1
N	NC115	WK5			F	NC111	WK1
N	NC115	WK5			F	NC111	WK1
N	NC115	WK5			F	NC111	WK1
N	NC115	WK5			F	NC111	WK1
N	NC115	WK5			F	NC111	WK1
N	NC115	WK5			N	NC111	WK1
N	NC115	WK5			N	NC111	WK1
N	NC115	WK5			N	NC111	WK1
N	NC115	WK5			N	NC111	WK1
N	NC115	WK5			N	NC111	WK1
N	NC115	WK5			N	NC111	WK1
N	NC115	WK5			N	NC111	WK1
N	NC115	WK5			N	NC111	WK1
N	NC115	WK5			N	NC111	WK1
N	NC115	WK5			N	NC111	WK1
N	NC115	WK5			N	NC111	WK1
N	NC115	WK5			N	NC111	WK1
F	NC048	WK5			N	NC111	WK1
F	NC048	WK5			N	NC111	WK1
F	NC048	WK5			N	NC111	WK1
F	NC048	WK5			N	NC111	WK1
F	NC048	WK5			N	NC111	WK1
F	NC048	WK5			N	NC111	WK1
F	NC048	WK5			N	NC111	WK1
F	NC048	WK5			N	NC111	WK1
F	NC048	WK5			N	NC111	WK1
F	NC048	WK5			N	NC111	WK1
F	NC048	WK5			N	NC111	WK1
F	NC048	WK5			N	NC111	WK1
F	NC048	WK5			N	NC111	WK1
F	NC048	WK5			N	NC111	WK1
F	NC048	WK5			N	NC111	WK1
F	NC048	WK5			N	NC111	WK1
F	NC048	WK5			N	NC111	WK1
F	NC048	WK5			N	NC111	WK1
F	NC048	WK5			F	NC037	WK1
F	NC048	WK5			F	NC037	WK1
F	NC048	WK5			F	NC037	WK1
F	NC048	WK5			F	NC037	WK1
F	NC048	WK5			F	NC037	WK1
F	NC048	WK5			F	NC037	WK1
F	NC048	WK5			F	NC037	WK1
F	NC048	WK5			F	NC037	WK1
F	NC048	WK5			F	NC037	WK1
F	NC048	WK5			F	NC037	WK1
F	NC048	WK5			F	NC037	WK1
F	NC048	WK5			F	NC037	WK1
F	NC048	WK5			F	NC037	WK1
N	NC048	WK5			F	NC037	WK1
N	NC048	WK5			F	NC037	WK1
N	NC048	WK5			F	NC037	WK1
N	NC048	WK5			F	NC037	WK1
N	NC048	WK5			F	NC037	WK1
N	NC048	WK5			F	NC037	WK1
N	NC048	WK5			F	NC037	WK1
N	NC048	WK5			F	NC037	WK1
N	NC048	WK5			F	NC037	WK1
N	NC048	WK5			F	NC037	WK1
N	NC048	WK5			F	NC037	WK1
N	NC048	WK5			F	NC037	WK1
N	NC048	WK5			F	NC037	WK1
N	NC048	WK5			F	NC037	WK1
N	NC048	WK5			F	NC037	WK1
N	NC048	WK5			F	NC037	WK1
N	NC048	WK5			F	NC037	WK1
N	NC048	WK5			F	NC037	WK1
N	NC048	WK5			F	NC037	WK1
F	NC087	WK5			N	NC037	WK1
F	NC087	WK5			N	NC037	WK1
F	NC087	WK5			N	NC037	WK1
F	NC087	WK5			N	NC037	WK1
F	NC087	WK5			N	NC037	WK1
F	NC087	WK5			N	NC037	WK1
F	NC087	WK5			N	NC037	WK1
F	NC087	WK5			N	NC037	WK1
F	NC087	WK5			N	NC037	WK1
F	NC087	WK5			N	NC037	WK1
F	NC087	WK5			N	NC037	WK1
F	NC087	WK5			N	NC037	WK1
F	NC087	WK5			N	NC037	WK1
F	NC087	WK5			N	NC037	WK1
F	NC087	WK5			N	NC037	WK1
F	NC087	WK5			N	NC037	WK1
F	NC087	WK5			N	NC037	WK1
F	NC087	WK5			N	NC037	WK1
F	NC087	WK5			N	NC037	WK1
F	NC087	WK5			N	NC037	WK1
F	NC087	WK5			N	NC037	WK1
F	NC087	WK5			N	NC037	WK1
F	NC087	WK5			N	NC037	WK1
F	NC087	WK5			N	NC037	WK1
F	NC087	WK5			N	NC037	WK1
F	NC087	WK5			N	NC037	WK1
F	NC087	WK5			N	NC037	WK1
F	NC087	WK5			N	NC037	WK1
F	NC087	WK5			N	NC037	WK1
F	NC087	WK5			N	NC037	WK1
F	NC087	WK5			N	NC037	WK1
F	NC087	WK5			N	NC037	WK1
F	NC087	WK5			N	NC037	WK1
N	NC087	WK5			N	NC037	WK1
N	NC087	WK5			N	NC037	WK1
N	NC087	WK5			N	NC037	WK1
N	NC087	WK5			N	NC037	WK1
N	NC087	WK5			N	NC037	WK1
N	NC087	WK5			F	NC039	WK1
N	NC087	WK5			F	NC039	WK1
N	NC087	WK5			F	NC039	WK1
N	NC087	WK5			F	NC039	WK1
N	NC087	WK5			F	NC039	WK1
N	NC087	WK5			F	NC039	WK1
N	NC087	WK5			F	NC039	WK1
N	NC087	WK5			F	NC039	WK1
N	NC087	WK5			F	NC039	WK1
N	NC087	WK5			F	NC039	WK1
N	NC087	WK5			F	NC039	WK1
N	NC087	WK5			F	NC039	WK1
N	NC087	WK5			F	NC039	WK1
N	NC087	WK5			F	NC039	WK1
N	NC087	WK5			F	NC039	WK1
F	NC105	WK5			F	NC039	WK1
F	NC105	WK5			F	NC039	WK1
F	NC105	WK5			F	NC039	WK1
F	NC105	WK5			F	NC039	WK1
F	NC105	WK5			F	NC039	WK1
F	NC105	WK5			F	NC039	WK1
F	NC105	WK5			F	NC039	WK1
F	NC105	WK5			F	NC039	WK1
F	NC105	WK5			F	NC039	WK1
F	NC105	WK5			N	NC039	WK1
F	NC105	WK5			N	NC039	WK1
F	NC105	WK5			N	NC039	WK1
F	NC105	WK5			N	NC039	WK1
F	NC105	WK5			N	NC039	WK1
F	NC105	WK5			N	NC039	WK1
F	NC105	WK5			N	NC039	WK1
F	NC105	WK5			N	NC039	WK1
F	NC105	WK5			N	NC039	WK1
F	NC105	WK5			N	NC039	WK1
F	NC105	WK5			N	NC039	WK1
F	NC105	WK5			N	NC039	WK1
F	NC105	WK5			N	NC039	WK1
F	NC105	WK5			N	NC039	WK1
F	NC105	WK5			N	NC039	WK1
F	NC105	WK5			N	NC039	WK1
F	NC105	WK5			N	NC039	WK1
F	NC105	WK5			N	NC039	WK1
F	NC105	WK5			N	NC039	WK1
F	NC105	WK5			N	NC039	WK1
F	NC105	WK5			N	NC039	WK1
F	NC105	WK5			N	NC039	WK1
F	NC105	WK5			N	NC039	WK1
N	NC105	WK5			N	NC039	WK1
N	NC105	WK5			N	NC039	WK1
N	NC105	WK5			N	NC039	WK1
N	NC105	WK5			N	NC039	WK1
N	NC105	WK5			F	NC052	WK1
N	NC105	WK5			F	NC052	WK1
N	NC105	WK5			F	NC052	WK1
N	NC105	WK5			F	NC052	WK1
N	NC105	WK5			F	NC052	WK1
N	NC105	WK5			F	NC052	WK1
N	NC105	WK5			F	NC052	WK1
N	NC105	WK5			F	NC052	WK1
N	NC105	WK5			F	NC052	WK1
N	NC105	WK5			F	NC052	WK1
N	NC105	WK5			F	NC052	WK1
N	NC105	WK5			F	NC052	WK1
N	NC105	WK5			F	NC052	WK1
N	NC105	WK5			F	NC052	WK1
F	NC124	WK5			F	NC052	WK1
F	NC124	WK5			F	NC052	WK1
F	NC124	WK5			F	NC052	WK1
F	NC124	WK5			F	NC052	WK1
F	NC124	WK5			F	NC052	WK1
F	NC124	WK5			N	NC052	WK1
F	NC124	WK5			N	NC052	WK1
F	NC124	WK5			N	NC052	WK1
F	NC124	WK5			N	NC052	WK1
F	NC124	WK5			N	NC052	WK1
F	NC124	WK5			N	NC052	WK1
F	NC124	WK5			N	NC052	WK1
F	NC124	WK5			N	NC052	WK1
F	NC124	WK5			N	NC052	WK1
F	NC124	WK5			N	NC052	WK1
F	NC124	WK5			N	NC052	WK1
F	NC124	WK5			N	NC052	WK1
F	NC124	WK5			N	NC052	WK1
F	NC124	WK5			N	NC052	WK1
F	NC124	WK5			N	NC052	WK1
F	NC124	WK5			N	NC052	WK1
F	NC124	WK5			N	NC052	WK1
F	NC124	WK5			N	NC052	WK1
F	NC124	WK5			N	NC052	WK1
F	NC124	WK5			N	NC052	WK1
F	NC124	WK5			N	NC052	WK1
F	NC124	WK5			F	NC112	WK1
F	NC124	WK5			F	NC112	WK1
F	NC124	WK5			F	NC112	WK1
F	NC124	WK5			F	NC112	WK1
F	NC124	WK5			F	NC112	WK1
F	NC124	WK5			F	NC112	WK1
N	NC124	WK5			F	NC112	WK1
N	NC124	WK5			F	NC112	WK1
N	NC124	WK5			F	NC112	WK1
N	NC124	WK5			F	NC112	WK1
N	NC124	WK5			F	NC112	WK1
N	NC124	WK5			F	NC112	WK1
N	NC124	WK5			F	NC112	WK1
N	NC124	WK5			F	NC112	WK1
N	NC124	WK5			F	NC112	WK1
N	NC124	WK5			F	NC112	WK1
N	NC124	WK5			F	NC112	WK1
N	NC124	WK5			F	NC112	WK1
N	NC124	WK5			F	NC112	WK1
N	NC124	WK5			F	NC112	WK1
N	NC124	WK5			F	NC112	WK1
N	NC124	WK5			F	NC112	WK1
N	NC124	WK5			N	NC112	WK1
N	NC124	WK5			N	NC112	WK1
F	NC026	WK5			N	NC112	WK1
F	NC026	WK5			N	NC112	WK1
F	NC026	WK5			N	NC112	WK1
F	NC026	WK5			N	NC112	WK1
F	NC026	WK5			N	NC112	WK1
F	NC026	WK5			N	NC112	WK1
F	NC026	WK5			N	NC112	WK1
F	NC026	WK5			N	NC112	WK1
F	NC026	WK5			N	NC112	WK1
F	NC026	WK5			N	NC112	WK1
F	NC026	WK5			N	NC112	WK1
F	NC026	WK5			N	NC112	WK1
F	NC026	WK5			N	NC112	WK1
F	NC026	WK5			N	NC112	WK1
F	NC026	WK5			N	NC112	WK1
F	NC026	WK5			N	NC112	WK1
F	NC026	WK5			N	NC112	WK1
F	NC026	WK5			N	NC112	WK1
F	NC026	WK5			N	NC112	WK1
F	NC026	WK5			N	NC112	WK1
F	NC026	WK5			N	NC112	WK1
F	NC026	WK5			F	NC001	WK1
F	NC026	WK5			F	NC001	WK1
F	NC026	WK5			F	NC001	WK1
F	NC026	WK5			F	NC001	WK1
N	NC026	WK5			F	NC001	WK1
N	NC026	WK5			F	NC001	WK1
N	NC026	WK5			F	NC001	WK1
N	NC026	WK5			F	NC001	WK1
N	NC026	WK5			F	NC001	WK1
N	NC026	WK5			F	NC001	WK1
N	NC026	WK5			F	NC001	WK1
N	NC026	WK5			F	NC001	WK1
N	NC026	WK5			F	NC001	WK1
N	NC026	WK5			F	NC001	WK1
N	NC026	WK5			F	NC001	WK1
N	NC026	WK5			F	NC001	WK1
N	NC026	WK5			F	NC001	WK1
N	NC026	WK5			F	NC001	WK1
F	NC119	WK5			F	NC001	WK1
F	NC119	WK5			F	NC001	WK1
F	NC119	WK5			F	NC001	WK1
F	NC119	WK5			F	NC001	WK1
F	NC119	WK5			F	NC001	WK1
F	NC119	WK5			F	NC001	WK1
F	NC119	WK5			F	NC001	WK1
F	NC119	WK5			F	NC001	WK1
F	NC119	WK5			F	NC001	WK1
F	NC119	WK5			F	NC001	WK1
F	NC119	WK5			F	NC001	WK1
F	NC119	WK5			F	NC001	WK1
F	NC119	WK5			F	NC001	WK1
F	NC119	WK5			F	NC001	WK1
F	NC119	WK5			F	NC001	WK1
F	NC119	WK5			F	NC001	WK1
F	NC119	WK5			F	NC001	WK1
F	NC119	WK5			F	NC001	WK1
F	NC119	WK5			F	NC001	WK1
F	NC119	WK5			F	NC001	WK1
F	NC119	WK5			F	NC001	WK1
F	NC119	WK5			F	NC001	WK1
F	NC119	WK5			F	NC001	WK1
F	NC119	WK5			F	NC001	WK1
F	NC119	WK5			F	NC001	WK1
F	NC119	WK5			F	NC001	WK1
F	NC119	WK5			F	NC001	WK1
F	NC119	WK5			F	NC001	WK1
F	NC119	WK5			F	NC001	WK1
F	NC119	WK5			F	NC001	WK1
F	NC119	WK5			F	NC001	WK1
F	NC119	WK5			F	NC001	WK1
F	NC119	WK5			N	NC001	WK1
F	NC119	WK5			N	NC001	WK1
N	NC119	WK5			N	NC001	WK1
N	NC119	WK5			N	NC001	WK1
N	NC119	WK5			N	NC001	WK1
N	NC119	WK5			N	NC001	WK1
N	NC119	WK5			N	NC001	WK1
N	NC119	WK5			N	NC001	WK1
N	NC119	WK5			N	NC001	WK1
N	NC119	WK5			N	NC001	WK1
N	NC119	WK5			N	NC001	WK1
N	NC119	WK5			N	NC001	WK1
N	NC119	WK5			N	NC001	WK1
N	NC119	WK5			N	NC001	WK1
N	NC119	WK5			N	NC001	WK1
N	NC119	WK5			N	NC001	WK1
N	NC119	WK5			N	NC001	WK1
N	NC119	WK5			N	NC001	WK1
N	NC119	WK5			N	NC001	WK1
N	NC119	WK5			N	NC001	WK1
N	NC119	WK5			N	NC001	WK1
F	NC001	WK5			N	NC001	WK1
F	NC001	WK5			N	NC001	WK1
F	NC001	WK5			N	NC001	WK1
F	NC001	WK5			N	NC001	WK1
F	NC001	WK5			N	NC001	WK1
F	NC001	WK5			N	NC001	WK1
F	NC001	WK5			N	NC001	WK1
F	NC001	WK5			N	NC001	WK1
F	NC001	WK5			N	NC001	WK1
F	NC001	WK5			N	NC001	WK1
F	NC001	WK5			N	NC001	WK1
F	NC001	WK5			N	NC001	WK1
F	NC001	WK5			N	NC001	WK1
F	NC001	WK5			N	NC001	WK1
F	NC001	WK5			N	NC001	WK1
F	NC001	WK5			N	NC001	WK1
F	NC001	WK5			N	NC001	WK1
F	NC001	WK5			N	NC001	WK1
F	NC001	WK5			N	NC001	WK1
F	NC001	WK5			N	NC001	WK1
F	NC001	WK5			N	NC001	WK1
F	NC001	WK5			N	NC001	WK1
F	NC001	WK5			N	NC001	WK1
F	NC001	WK5			N	NC001	WK1
F	NC001	WK5			N	NC001	WK1
F	NC001	WK5			N	NC001	WK1
F	NC001	WK5			N	NC001	WK1
F	NC001	WK5			N	NC001	WK1
F	NC001	WK5			N	NC001	WK1
F	NC001	WK5			F	NC060	WK1
F	NC001	WK5			F	NC060	WK1
F	NC001	WK5			F	NC060	WK1
F	NC001	WK5			F	NC060	WK1
F	NC001	WK5			F	NC060	WK1
F	NC001	WK5			F	NC060	WK1
F	NC001	WK5			F	NC060	WK1
F	NC001	WK5			F	NC060	WK1
N	NC001	WK5			F	NC060	WK1
N	NC001	WK5			F	NC060	WK1
N	NC001	WK5			F	NC060	WK1
N	NC001	WK5			F	NC060	WK1
N	NC001	WK5			F	NC060	WK1
N	NC001	WK5			F	NC060	WK1
N	NC001	WK5			F	NC060	WK1
N	NC001	WK5			F	NC060	WK1
N	NC001	WK5			F	NC060	WK1
N	NC001	WK5			F	NC060	WK1
N	NC001	WK5			F	NC060	WK1
N	NC001	WK5			F	NC060	WK1
N	NC001	WK5			F	NC060	WK1
N	NC001	WK5			F	NC060	WK1
N	NC001	WK5			F	NC060	WK1
N	NC001	WK5			F	NC060	WK1
N	NC001	WK5			F	NC060	WK1
N	NC001	WK5			N	NC060	WK1
N	NC001	WK5			N	NC060	WK1
N	NC001	WK5			N	NC060	WK1
F	NC030	WK5			N	NC060	WK1
F	NC030	WK5			N	NC060	WK1
F	NC030	WK5			N	NC060	WK1
F	NC030	WK5			N	NC060	WK1
F	NC030	WK5			N	NC060	WK1
F	NC030	WK5			N	NC060	WK1
F	NC030	WK5			N	NC060	WK1
F	NC030	WK5			N	NC060	WK1
F	NC030	WK5			N	NC060	WK1
F	NC030	WK5			N	NC060	WK1
F	NC030	WK5			N	NC060	WK1
F	NC030	WK5			N	NC060	WK1
F	NC030	WK5			N	NC060	WK1
F	NC030	WK5			N	NC060	WK1
F	NC030	WK5			N	NC060	WK1
F	NC030	WK5			N	NC060	WK1
F	NC030	WK5			N	NC060	WK1
F	NC030	WK5			N	NC060	WK1
F	NC030	WK5			N	NC060	WK1
F	NC030	WK5			N	NC060	WK1
F	NC030	WK5			N	NC060	WK1
F	NC030	WK5			N	NC060	WK1
F	NC030	WK5			F	NC133	WK1
F	NC030	WK5			F	NC133	WK1
N	NC030	WK5			F	NC133	WK1
N	NC030	WK5			F	NC133	WK1
N	NC030	WK5			F	NC133	WK1
N	NC030	WK5			F	NC133	WK1
N	NC030	WK5			F	NC133	WK1
N	NC030	WK5			F	NC133	WK1
N	NC030	WK5			F	NC133	WK1
N	NC030	WK5			F	NC133	WK1
N	NC030	WK5			F	NC133	WK1
N	NC030	WK5			F	NC133	WK1
N	NC030	WK5			F	NC133	WK1
N	NC030	WK5			F	NC133	WK1
N	NC030	WK5			F	NC133	WK1
F	NC065	WK5			F	NC133	WK1
F	NC065	WK5			F	NC133	WK1
F	NC065	WK5			F	NC133	WK1
F	NC065	WK5			F	NC133	WK1
F	NC065	WK5			F	NC133	WK1
F	NC065	WK5			F	NC133	WK1
F	NC065	WK5			F	NC133	WK1
F	NC065	WK5			F	NC133	WK1
F	NC065	WK5			F	NC133	WK1
F	NC065	WK5			F	NC133	WK1
F	NC065	WK5			F	NC133	WK1
F	NC065	WK5			F	NC133	WK1
F	NC065	WK5			F	NC133	WK1
F	NC065	WK5			F	NC133	WK1
F	NC065	WK5			F	NC133	WK1
F	NC065	WK5			F	NC133	WK1
F	NC065	WK5			F	NC133	WK1
F	NC065	WK5			F	NC133	WK1
F	NC065	WK5			F	NC133	WK1
F	NC065	WK5			F	NC133	WK1
F	NC065	WK5			F	NC133	WK1
F	NC065	WK5			F	NC133	WK1
F	NC065	WK5			N	NC133	WK1
F	NC065	WK5			N	NC133	WK1
F	NC065	WK5			N	NC133	WK1
F	NC065	WK5			N	NC133	WK1
N	NC065	WK5			N	NC133	WK1
N	NC065	WK5			N	NC133	WK1
N	NC065	WK5			N	NC133	WK1
N	NC065	WK5			N	NC133	WK1
N	NC065	WK5			N	NC133	WK1
N	NC065	WK5			N	NC133	WK1
N	NC065	WK5			N	NC133	WK1
N	NC065	WK5			N	NC133	WK1
N	NC065	WK5			N	NC133	WK1
N	NC065	WK5			N	NC133	WK1
N	NC065	WK5			N	NC133	WK1
N	NC065	WK5			N	NC133	WK1
N	NC065	WK5			N	NC133	WK1
N	NC065	WK5			N	NC133	WK1
F	NC098	WK5			N	NC133	WK1
F	NC098	WK5			N	NC133	WK1
F	NC098	WK5			N	NC133	WK1
F	NC098	WK5			N	NC133	WK1
F	NC098	WK5			N	NC133	WK1
F	NC098	WK5			N	NC133	WK1
F	NC098	WK5			N	NC133	WK1
F	NC098	WK5			N	NC133	WK1
F	NC098	WK5			N	NC133	WK1
F	NC098	WK5			N	NC133	WK1
F	NC098	WK5			N	NC133	WK1
F	NC098	WK5			N	NC133	WK1
F	NC098	WK5			N	NC133	WK1
F	NC098	WK5			N	NC133	WK1
F	NC098	WK5			N	NC133	WK1
F	NC098	WK5			N	NC133	WK1
F	NC098	WK5			N	NC133	WK1
F	NC098	WK5			F	NC063	WK1
F	NC098	WK5			F	NC063	WK1
F	NC098	WK5			F	NC063	WK1
F	NC098	WK5			F	NC063	WK1
F	NC098	WK5			F	NC063	WK1
F	NC098	WK5			F	NC063	WK1
F	NC098	WK5			F	NC063	WK1
F	NC098	WK5			F	NC063	WK1
F	NC098	WK5			F	NC063	WK1
F	NC098	WK5			F	NC063	WK1
F	NC098	WK5			F	NC063	WK1
F	NC098	WK5			F	NC063	WK1
F	NC098	WK5			F	NC063	WK1
F	NC098	WK5			F	NC063	WK1
F	NC098	WK5			F	NC063	WK1
F	NC098	WK5			F	NC063	WK1
F	NC098	WK5			F	NC063	WK1
F	NC098	WK5			F	NC063	WK1
F	NC098	WK5			F	NC063	WK1
N	NC098	WK5			F	NC063	WK1
N	NC098	WK5			F	NC063	WK1
N	NC098	WK5			F	NC063	WK1
N	NC098	WK5			F	NC063	WK1
N	NC098	WK5			F	NC063	WK1
N	NC098	WK5			N	NC063	WK1
N	NC098	WK5			N	NC063	WK1
N	NC098	WK5			N	NC063	WK1
N	NC098	WK5			N	NC063	WK1
N	NC098	WK5			N	NC063	WK1
N	NC098	WK5			N	NC063	WK1
N	NC098	WK5			N	NC063	WK1
N	NC098	WK5			N	NC063	WK1
N	NC098	WK5			N	NC063	WK1
N	NC098	WK5			N	NC063	WK1
N	NC098	WK5			N	NC063	WK1
N	NC098	WK5			N	NC063	WK1
N	NC098	WK5			N	NC063	WK1
F	NC005	WK5			N	NC063	WK1
F	NC005	WK5			N	NC063	WK1
F	NC005	WK5			N	NC063	WK1
F	NC005	WK5			N	NC063	WK1
F	NC005	WK5			N	NC063	WK1
F	NC005	WK5			N	NC063	WK1
F	NC005	WK5			N	NC063	WK1
F	NC005	WK5			N	NC063	WK1
F	NC005	WK5			N	NC063	WK1
F	NC005	WK5			F	NC100	WK1
F	NC005	WK5			F	NC100	WK1
F	NC005	WK5			F	NC100	WK1
F	NC005	WK5			F	NC100	WK1
F	NC005	WK5			F	NC100	WK1
F	NC005	WK5			F	NC100	WK1
F	NC005	WK5			F	NC100	WK1
F	NC005	WK5			F	NC100	WK1
F	NC005	WK5			F	NC100	WK1
F	NC005	WK5			F	NC100	WK1
F	NC005	WK5			F	NC100	WK1
F	NC005	WK5			F	NC100	WK1
F	NC005	WK5			F	NC100	WK1
F	NC005	WK5			F	NC100	WK1
F	NC005	WK5			F	NC100	WK1
N	NC005	WK5			F	NC100	WK1
N	NC005	WK5			F	NC100	WK1
N	NC005	WK5			F	NC100	WK1
N	NC005	WK5			F	NC100	WK1
N	NC005	WK5			F	NC100	WK1
N	NC005	WK5			F	NC100	WK1
N	NC005	WK5			F	NC100	WK1
N	NC005	WK5			F	NC100	WK1
N	NC005	WK5			F	NC100	WK1
N	NC005	WK5			F	NC100	WK1
N	NC005	WK5			F	NC100	WK1
N	NC005	WK5			F	NC100	WK1
F	NC050	WK5			N	NC100	WK1
F	NC050	WK5			N	NC100	WK1
F	NC050	WK5			N	NC100	WK1
F	NC050	WK5			N	NC100	WK1
F	NC050	WK5			N	NC100	WK1
F	NC050	WK5			N	NC100	WK1
F	NC050	WK5			N	NC100	WK1
F	NC050	WK5			N	NC100	WK1
F	NC050	WK5			N	NC100	WK1
F	NC050	WK5			N	NC100	WK1
F	NC050	WK5			N	NC100	WK1
F	NC050	WK5			N	NC100	WK1
F	NC050	WK5			N	NC100	WK1
F	NC050	WK5			N	NC100	WK1
F	NC050	WK5			N	NC100	WK1
F	NC050	WK5			N	NC100	WK1
F	NC050	WK5			N	NC100	WK1
F	NC050	WK5			N	NC100	WK1
F	NC050	WK5			N	NC100	WK1
F	NC050	WK5			N	NC100	WK1
F	NC050	WK5			N	NC100	WK1
F	NC050	WK5			N	NC100	WK1
F	NC050	WK5			N	NC100	WK1
F	NC050	WK5			N	NC100	WK1
F	NC050	WK5			F	NC077	WK1
F	NC050	WK5			F	NC077	WK1
F	NC050	WK5			F	NC077	WK1
F	NC050	WK5			F	NC077	WK1
F	NC050	WK5			F	NC077	WK1
N	NC050	WK5			F	NC077	WK1
N	NC050	WK5			F	NC077	WK1
N	NC050	WK5			F	NC077	WK1
N	NC050	WK5			F	NC077	WK1
N	NC050	WK5			F	NC077	WK1
N	NC050	WK5			F	NC077	WK1
N	NC050	WK5			F	NC077	WK1
N	NC050	WK5			F	NC077	WK1
N	NC050	WK5			F	NC077	WK1
N	NC050	WK5			F	NC077	WK1
N	NC050	WK5			F	NC077	WK1
N	NC050	WK5			F	NC077	WK1
N	NC050	WK5			F	NC077	WK1
N	NC050	WK5			F	NC077	WK1
F	NC049	WK5			F	NC077	WK1
F	NC049	WK5			F	NC077	WK1
F	NC049	WK5			F	NC077	WK1
F	NC049	WK5			F	NC077	WK1
F	NC049	WK5			F	NC077	WK1
F	NC049	WK5			N	NC077	WK1
F	NC049	WK5			N	NC077	WK1
F	NC049	WK5			N	NC077	WK1
F	NC049	WK5			N	NC077	WK1
F	NC049	WK5			N	NC077	WK1
F	NC049	WK5			N	NC077	WK1
F	NC049	WK5			N	NC077	WK1
F	NC049	WK5			N	NC077	WK1
F	NC049	WK5			N	NC077	WK1
F	NC049	WK5			N	NC077	WK1
F	NC049	WK5			N	NC077	WK1
F	NC049	WK5			N	NC077	WK1
F	NC049	WK5			N	NC077	WK1
F	NC049	WK5			N	NC077	WK1
F	NC049	WK5			N	NC077	WK1
F	NC049	WK5			N	NC077	WK1
F	NC049	WK5			N	NC077	WK1
F	NC049	WK5			N	NC077	WK1
N	NC049	WK5			N	NC077	WK1
N	NC049	WK5			N	NC077	WK1
N	NC049	WK5			F	NC027	WK1
N	NC049	WK5			F	NC027	WK1
N	NC049	WK5			F	NC027	WK1
N	NC049	WK5			F	NC027	WK1
N	NC049	WK5			F	NC027	WK1
N	NC049	WK5			F	NC027	WK1
N	NC049	WK5			F	NC027	WK1
N	NC049	WK5			F	NC027	WK1
N	NC049	WK5			F	NC027	WK1
F	NC072	WK5			F	NC027	WK1
F	NC072	WK5			F	NC027	WK1
F	NC072	WK5			F	NC027	WK1
F	NC072	WK5			F	NC027	WK1
F	NC072	WK5			F	NC027	WK1
F	NC072	WK5			F	NC027	WK1
F	NC072	WK5			F	NC027	WK1
F	NC072	WK5			F	NC027	WK1
F	NC072	WK5			F	NC027	WK1
F	NC072	WK5			F	NC027	WK1
F	NC072	WK5			F	NC027	WK1
F	NC072	WK5			F	NC027	WK1
F	NC072	WK5			F	NC027	WK1
F	NC072	WK5			F	NC027	WK1
F	NC072	WK5			F	NC027	WK1
F	NC072	WK5			F	NC027	WK1
F	NC072	WK5			N	NC027	WK1
F	NC072	WK5			N	NC027	WK1
F	NC072	WK5			N	NC027	WK1
F	NC072	WK5			N	NC027	WK1
F	NC072	WK5			N	NC027	WK1
F	NC072	WK5			N	NC027	WK1
F	NC072	WK5			N	NC027	WK1
F	NC072	WK5			N	NC027	WK1
F	NC072	WK5			N	NC027	WK1
F	NC072	WK5			N	NC027	WK1
F	NC072	WK5			N	NC027	WK1
F	NC072	WK5			N	NC027	WK1
F	NC072	WK5			N	NC027	WK1
N	NC072	WK5			N	NC027	WK1
N	NC072	WK5			N	NC027	WK1
N	NC072	WK5			N	NC027	WK1
N	NC072	WK5			N	NC027	WK1
[truncated: 2,554 more rows]
