# Supplementary material for: Genetic Variation for Cardiac Dysfunction in Drosophila
Source: PLoS One. 2007 Jul 11;2(7):e601. doi: 10.1371/journal.pone.0000601 (PMC1913553; doi:10.1371/journal.pone.0000601)
Supplement: Text S3 — Raw data for SFP analysis. This text file shows the raw probe intensities for each of six Affymetric SPF arrays. Probesets are listed by probe number, and data is shown in respective columns for NC01, F1 of NC70xyw, yw, NC70, and two replicate crosses of NC01xyw. Note that only the NC01 mapping is described in the manuscript. (11.63 MB TXT) [file pone.0000601.s003.txt]

Unit	Probe_Set_ID	Probe	NC01	NC70_YW	NC70	YW	NC01_YW	NC01_YW_R2
1	AFFX-BioB-5_at	0	37	63	52	59	58	93
1	AFFX-BioB-5_at	1	45	41	55	48	53	82
1	AFFX-BioB-5_at	2	228	398	436	456	417	985
1	AFFX-BioB-5_at	3	52	69	91	57	95	101
1	AFFX-BioB-5_at	4	85	197	185	160	247	629
1	AFFX-BioB-5_at	5	136	267	314	267	294	878
1	AFFX-BioB-5_at	6	200	340	405	322	443	1012
1	AFFX-BioB-5_at	7	58	96	98	88	134	195
1	AFFX-BioB-5_at	8	60	99	119	71	139	181
1	AFFX-BioB-5_at	9	39	84	88	53	126	237
1	AFFX-BioB-5_at	10	45	54	56	59	73	79
1	AFFX-BioB-5_at	11	40	46	50	50	63	70
1	AFFX-BioB-5_at	12	48	60	50	55	55	81
1	AFFX-BioB-5_at	13	45	76	56	62	75	87
1	AFFX-BioB-5_at	14	87	175	158	172	171	358
1	AFFX-BioB-5_at	15	166	550	478	375	482	955
1	AFFX-BioB-5_at	16	128	354	292	191	428	806
1	AFFX-BioB-5_at	17	181	327	265	241	386	807
1	AFFX-BioB-5_at	18	102	253	244	191	311	774
1	AFFX-BioB-5_at	19	144	599	284	250	827	716
2	AFFX-BioB-M_at	0	41	47	52	59	47	59
2	AFFX-BioB-M_at	1	49	81	64	53	65	113
2	AFFX-BioB-M_at	2	57	114	119	76	132	265
2	AFFX-BioB-M_at	3	47	92	115	88	110	246
2	AFFX-BioB-M_at	4	77	143	100	207	176	432
2	AFFX-BioB-M_at	5	293	483	536	510	632	1436
2	AFFX-BioB-M_at	6	176	489	392	369	734	943
2	AFFX-BioB-M_at	7	111	410	204	237	520	497
2	AFFX-BioB-M_at	8	68	110	100	100	146	160
2	AFFX-BioB-M_at	9	141	286	252	268	342	595
2	AFFX-BioB-M_at	10	210	346	309	312	454	598
2	AFFX-BioB-M_at	11	65	106	100	89	115	175
2	AFFX-BioB-M_at	12	103	383	230	179	501	922
2	AFFX-BioB-M_at	13	104	224	154	172	302	490
2	AFFX-BioB-M_at	14	49	129	94	76	128	283
2	AFFX-BioB-M_at	15	47	56	51	54	84	96
2	AFFX-BioB-M_at	16	69	120	119	87	158	349
2	AFFX-BioB-M_at	17	180	320	345	312	442	890
2	AFFX-BioB-M_at	18	118	225	196	258	274	625
2	AFFX-BioB-M_at	19	252	328	363	401	534	1136
3	AFFX-BioB-3_at	0	67	134	138	108	178	238
3	AFFX-BioB-3_at	1	44	72	68	62	84	79
3	AFFX-BioB-3_at	2	73	103	83	131	109	162
3	AFFX-BioB-3_at	3	128	217	189	219	255	379
3	AFFX-BioB-3_at	4	65	176	147	142	200	408
3	AFFX-BioB-3_at	5	56	114	84	102	138	325
3	AFFX-BioB-3_at	6	65	116	126	112	141	304
3	AFFX-BioB-3_at	7	61	95	76	87	117	124
3	AFFX-BioB-3_at	8	99	121	157	139	163	320
3	AFFX-BioB-3_at	9	100	152	158	160	176	412
3	AFFX-BioB-3_at	10	79	143	113	117	222	438
3	AFFX-BioB-3_at	11	128	217	213	247	247	634
3	AFFX-BioB-3_at	12	490	1103	1044	1012	1458	2613
3	AFFX-BioB-3_at	13	75	215	145	180	297	334
3	AFFX-BioB-3_at	14	157	309	298	280	338	877
3	AFFX-BioB-3_at	15	62	110	88	81	142	185
3	AFFX-BioB-3_at	16	49	73	52	62	77	113
3	AFFX-BioB-3_at	17	70	146	108	102	174	207
3	AFFX-BioB-3_at	18	137	427	254	218	501	520
3	AFFX-BioB-3_at	19	52	113	125	121	155	263
4	AFFX-BioC-5_at	0	130	223	231	193	277	577
4	AFFX-BioC-5_at	1	97	192	215	142	282	599
4	AFFX-BioC-5_at	2	35	58	50	57	81	139
4	AFFX-BioC-5_at	3	47	87	87	70	123	159
4	AFFX-BioC-5_at	4	65	174	140	130	168	407
4	AFFX-BioC-5_at	5	78	103	103	99	93	122
4	AFFX-BioC-5_at	6	65	90	86	110	83	281
4	AFFX-BioC-5_at	7	80	181	201	119	206	555
4	AFFX-BioC-5_at	8	63	143	89	78	94	115
4	AFFX-BioC-5_at	9	53	109	61	61	150	153
4	AFFX-BioC-5_at	10	365	634	642	744	725	1229
4	AFFX-BioC-5_at	11	66	135	97	89	155	198
4	AFFX-BioC-5_at	12	58	116	89	111	99	213
4	AFFX-BioC-5_at	13	123	213	204	208	282	542
4	AFFX-BioC-5_at	14	60	66	68	59	69	81
4	AFFX-BioC-5_at	15	131	229	196	234	325	762
4	AFFX-BioC-5_at	16	54	84	80	65	72	139
4	AFFX-BioC-5_at	17	44	74	68	60	96	144
4	AFFX-BioC-5_at	18	81	152	179	124	174	457
4	AFFX-BioC-5_at	19	165	249	294	239	320	482
5	AFFX-BioC-3_at	0	89	145	172	136	183	266
5	AFFX-BioC-3_at	1	67	124	123	105	106	223
5	AFFX-BioC-3_at	2	56	94	85	118	93	144
5	AFFX-BioC-3_at	3	86	128	208	128	163	481
5	AFFX-BioC-3_at	4	60	100	100	105	105	181
5	AFFX-BioC-3_at	5	151	310	260	282	363	559
5	AFFX-BioC-3_at	6	54	112	99	69	132	134
5	AFFX-BioC-3_at	7	59	78	67	68	83	87
5	AFFX-BioC-3_at	8	74	102	112	106	111	164
5	AFFX-BioC-3_at	9	119	181	207	123	200	314
5	AFFX-BioC-3_at	10	102	180	202	142	249	353
5	AFFX-BioC-3_at	11	60	133	100	112	160	180
5	AFFX-BioC-3_at	12	51	64	98	78	89	121
5	AFFX-BioC-3_at	13	93	209	196	170	240	349
5	AFFX-BioC-3_at	14	77	173	155	116	182	331
5	AFFX-BioC-3_at	15	47	59	52	51	53	71
5	AFFX-BioC-3_at	16	54	108	73	69	104	94
5	AFFX-BioC-3_at	17	74	183	165	156	216	306
5	AFFX-BioC-3_at	18	115	241	225	246	301	598
5	AFFX-BioC-3_at	19	57	116	116	119	107	227
6	AFFX-BioDn-5_at	0	109	194	143	201	258	592
6	AFFX-BioDn-5_at	1	48	61	52	63	50	112
6	AFFX-BioDn-5_at	2	83	149	164	162	172	495
6	AFFX-BioDn-5_at	3	82	202	205	138	202	753
6	AFFX-BioDn-5_at	4	80	171	152	130	208	758
6	AFFX-BioDn-5_at	5	55	85	86	90	75	126
6	AFFX-BioDn-5_at	6	67	127	112	99	153	171
6	AFFX-BioDn-5_at	7	53	78	71	60	82	128
6	AFFX-BioDn-5_at	8	37	74	51	55	62	96
6	AFFX-BioDn-5_at	9	84	196	190	122	240	809
6	AFFX-BioDn-5_at	10	61	134	124	111	166	461
6	AFFX-BioDn-5_at	11	36	91	93	62	66	117
6	AFFX-BioDn-5_at	12	88	86	75	75	144	161
6	AFFX-BioDn-5_at	13	57	113	118	95	96	201
6	AFFX-BioDn-5_at	14	52	81	96	80	98	183
6	AFFX-BioDn-5_at	15	70	67	62	79	60	180
6	AFFX-BioDn-5_at	16	34	35	39	47	49	46
6	AFFX-BioDn-5_at	17	50	86	70	58	98	125
6	AFFX-BioDn-5_at	18	59	113	117	115	149	222
6	AFFX-BioDn-5_at	19	60	112	107	104	113	144
7	AFFX-BioDn-3_at	0	105	230	220	179	314	466
7	AFFX-BioDn-3_at	1	52	81	77	80	86	139
7	AFFX-BioDn-3_at	2	78	90	78	99	98	146
7	AFFX-BioDn-3_at	3	35	53	52	45	50	89
7	AFFX-BioDn-3_at	4	53	51	93	86	87	170
7	AFFX-BioDn-3_at	5	38	57	57	53	55	74
7	AFFX-BioDn-3_at	6	42	56	59	56	57	73
7	AFFX-BioDn-3_at	7	43	68	75	63	63	86
7	AFFX-BioDn-3_at	8	72	147	137	107	145	261
7	AFFX-BioDn-3_at	9	170	295	318	276	327	618
7	AFFX-BioDn-3_at	10	746	1226	1037	1322	1350	1652
7	AFFX-BioDn-3_at	11	897	1221	1160	1499	1437	1892
7	AFFX-BioDn-3_at	12	537	848	712	913	902	1301
7	AFFX-BioDn-3_at	13	113	266	225	195	401	542
7	AFFX-BioDn-3_at	14	96	181	153	170	224	327
7	AFFX-BioDn-3_at	15	45	92	83	75	90	125
7	AFFX-BioDn-3_at	16	55	89	78	95	83	143
7	AFFX-BioDn-3_at	17	72	137	112	130	146	259
7	AFFX-BioDn-3_at	18	105	149	153	158	167	310
7	AFFX-BioDn-3_at	19	53	89	76	97	70	116
8	AFFX-CreX-5_at	0	58	77	92	74	95	97
8	AFFX-CreX-5_at	1	43	86	76	66	93	124
8	AFFX-CreX-5_at	2	45	52	56	37	41	67
8	AFFX-CreX-5_at	3	38	51	49	40	62	62
8	AFFX-CreX-5_at	4	79	132	124	96	159	269
8	AFFX-CreX-5_at	5	75	95	91	98	101	147
8	AFFX-CreX-5_at	6	52	72	74	70	91	272
8	AFFX-CreX-5_at	7	40	48	58	54	49	57
8	AFFX-CreX-5_at	8	56	132	103	93	172	117
8	AFFX-CreX-5_at	9	84	174	163	155	219	429
8	AFFX-CreX-5_at	10	44	78	69	77	95	107
8	AFFX-CreX-5_at	11	102	185	198	174	241	413
8	AFFX-CreX-5_at	12	38	51	43	38	51	87
8	AFFX-CreX-5_at	13	70	96	107	90	96	176
8	AFFX-CreX-5_at	14	53	100	89	77	156	238
8	AFFX-CreX-5_at	15	45	58	49	62	95	104
8	AFFX-CreX-5_at	16	38	48	54	47	47	54
8	AFFX-CreX-5_at	17	45	43	47	51	41	63
8	AFFX-CreX-5_at	18	67	102	91	98	131	195
8	AFFX-CreX-5_at	19	31	39	42	43	38	46
9	AFFX-CreX-3_at	0	41	62	59	49	50	86
9	AFFX-CreX-3_at	1	35	47	43	51	51	76
9	AFFX-CreX-3_at	2	62	145	137	165	164	305
9	AFFX-CreX-3_at	3	51	74	121	74	86	104
9	AFFX-CreX-3_at	4	42	61	75	69	68	148
9	AFFX-CreX-3_at	5	43	71	68	68	62	92
9	AFFX-CreX-3_at	6	82	172	168	152	243	455
9	AFFX-CreX-3_at	7	52	58	61	59	58	76
9	AFFX-CreX-3_at	8	53	110	71	87	153	126
9	AFFX-CreX-3_at	9	32	42	35	35	44	45
9	AFFX-CreX-3_at	10	41	69	63	60	61	97
9	AFFX-CreX-3_at	11	51	89	82	72	85	201
9	AFFX-CreX-3_at	12	103	179	159	146	323	406
9	AFFX-CreX-3_at	13	83	253	168	143	255	321
9	AFFX-CreX-3_at	14	35	50	46	52	44	70
9	AFFX-CreX-3_at	15	47	97	101	69	146	227
9	AFFX-CreX-3_at	16	48	66	64	59	77	126
9	AFFX-CreX-3_at	17	34	37	49	33	32	40
9	AFFX-CreX-3_at	18	36	38	39	43	33	43
9	AFFX-CreX-3_at	19	55	64	81	72	94	147
10	AFFX-DapX-5_at	0	56	94	98	61	108	398
10	AFFX-DapX-5_at	1	76	80	80	69	79	146
10	AFFX-DapX-5_at	2	47	63	65	62	75	98
10	AFFX-DapX-5_at	3	39	46	45	48	50	50
10	AFFX-DapX-5_at	4	53	43	45	55	51	70
10	AFFX-DapX-5_at	5	34	48	44	47	37	59
10	AFFX-DapX-5_at	6	39	42	35	43	41	38
10	AFFX-DapX-5_at	7	56	63	72	79	57	110
10	AFFX-DapX-5_at	8	247	505	718	403	620	858
10	AFFX-DapX-5_at	9	287	613	576	541	809	1084
10	AFFX-DapX-5_at	10	91	149	146	138	161	266
10	AFFX-DapX-5_at	11	215	299	306	341	407	611
10	AFFX-DapX-5_at	12	99	107	126	114	135	281
10	AFFX-DapX-5_at	13	42	49	44	48	58	79
10	AFFX-DapX-5_at	14	32	42	50	50	36	68
10	AFFX-DapX-5_at	15	40	48	54	51	58	59
10	AFFX-DapX-5_at	16	83	125	162	117	123	422
10	AFFX-DapX-5_at	17	49	80	91	93	74	150
10	AFFX-DapX-5_at	18	56	85	83	82	108	187
10	AFFX-DapX-5_at	19	60	110	110	83	152	620
11	AFFX-DapX-M_at	0	44	68	64	71	56	194
11	AFFX-DapX-M_at	1	44	52	41	44	50	93
11	AFFX-DapX-M_at	2	106	127	108	123	198	185
11	AFFX-DapX-M_at	3	44	50	51	43	39	62
11	AFFX-DapX-M_at	4	53	71	62	84	83	141
11	AFFX-DapX-M_at	5	64	76	103	159	81	192
11	AFFX-DapX-M_at	6	57	94	81	60	101	107
11	AFFX-DapX-M_at	7	67	122	119	112	165	286
11	AFFX-DapX-M_at	8	224	324	375	413	412	714
11	AFFX-DapX-M_at	9	60	96	99	141	109	281
11	AFFX-DapX-M_at	10	197	460	417	431	470	807
11	AFFX-DapX-M_at	11	39	49	56	67	46	61
11	AFFX-DapX-M_at	12	38	42	47	51	43	192
11	AFFX-DapX-M_at	13	141	223	239	292	255	409
11	AFFX-DapX-M_at	14	43	70	85	87	79	125
11	AFFX-DapX-M_at	15	55	51	60	56	50	79
11	AFFX-DapX-M_at	16	50	45	57	56	59	90
11	AFFX-DapX-M_at	17	173	158	291	125	262	472
11	AFFX-DapX-M_at	18	121	231	251	285	222	443
11	AFFX-DapX-M_at	19	39	69	66	57	58	106
12	AFFX-DapX-3_at	0	138	241	310	214	228	1192
12	AFFX-DapX-3_at	1	111	180	223	166	232	642
12	AFFX-DapX-3_at	2	57	78	96	79	100	179
12	AFFX-DapX-3_at	3	55	72	57	63	65	114
12	AFFX-DapX-3_at	4	38	49	44	51	46	56
12	AFFX-DapX-3_at	5	48	74	68	51	80	140
12	AFFX-DapX-3_at	6	50	50	50	54	61	92
12	AFFX-DapX-3_at	7	38	45	101	48	71	172
12	AFFX-DapX-3_at	8	42	46	47	47	50	65
12	AFFX-DapX-3_at	9	41	70	59	60	60	108
12	AFFX-DapX-3_at	10	106	235	263	210	365	619
12	AFFX-DapX-3_at	11	107	177	154	139	225	361
12	AFFX-DapX-3_at	12	82	223	187	163	247	528
12	AFFX-DapX-3_at	13	90	199	185	132	197	374
12	AFFX-DapX-3_at	14	82	137	138	136	185	384
12	AFFX-DapX-3_at	15	59	71	75	86	89	151
12	AFFX-DapX-3_at	16	37	44	42	48	34	51
12	AFFX-DapX-3_at	17	33	40	41	35	39	57
12	AFFX-DapX-3_at	18	105	63	58	105	74	81
12	AFFX-DapX-3_at	19	38	45	60	48	52	98
13	AFFX-LysX-5_at	0	55	62	47	56	97	207
13	AFFX-LysX-5_at	1	56	101	103	70	106	215
13	AFFX-LysX-5_at	2	54	70	72	49	96	146
13	AFFX-LysX-5_at	3	40	46	46	42	44	62
13	AFFX-LysX-5_at	4	41	35	37	35	42	45
13	AFFX-LysX-5_at	5	43	53	35	45	39	57
13	AFFX-LysX-5_at	6	38	43	54	54	40	85
13	AFFX-LysX-5_at	7	45	55	48	54	50	89
13	AFFX-LysX-5_at	8	57	85	92	79	85	171
13	AFFX-LysX-5_at	9	40	61	46	47	46	80
13	AFFX-LysX-5_at	10	131	62	71	79	79	176
13	AFFX-LysX-5_at	11	36	41	48	42	46	69
13	AFFX-LysX-5_at	12	44	51	56	52	58	82
13	AFFX-LysX-5_at	13	72	114	109	103	127	448
13	AFFX-LysX-5_at	14	66	98	124	107	110	325
13	AFFX-LysX-5_at	15	68	99	110	86	100	208
13	AFFX-LysX-5_at	16	48	84	90	105	96	182
13	AFFX-LysX-5_at	17	39	45	42	45	49	59
13	AFFX-LysX-5_at	18	56	57	47	60	62	130
13	AFFX-LysX-5_at	19	54	64	55	57	61	108
14	AFFX-LysX-M_at	0	222	497	417	447	666	925
14	AFFX-LysX-M_at	1	250	547	566	537	849	1418
14	AFFX-LysX-M_at	2	163	306	288	300	308	744
14	AFFX-LysX-M_at	3	206	349	373	276	437	1589
14	AFFX-LysX-M_at	4	34	39	46	52	38	49
14	AFFX-LysX-M_at	5	35	61	53	47	57	66
14	AFFX-LysX-M_at	6	35	58	61	57	69	72
14	AFFX-LysX-M_at	7	52	98	70	52	122	128
14	AFFX-LysX-M_at	8	57	92	62	92	71	90
14	AFFX-LysX-M_at	9	47	80	71	70	100	159
14	AFFX-LysX-M_at	10	99	142	183	193	184	368
14	AFFX-LysX-M_at	11	36	50	64	51	61	96
14	AFFX-LysX-M_at	12	42	54	52	62	45	89
14	AFFX-LysX-M_at	13	50	68	63	64	58	98
14	AFFX-LysX-M_at	14	39	56	68	51	54	107
14	AFFX-LysX-M_at	15	37	43	68	56	52	90
14	AFFX-LysX-M_at	16	49	83	90	82	102	191
14	AFFX-LysX-M_at	17	55	95	113	92	106	198
14	AFFX-LysX-M_at	18	82	187	167	105	169	262
14	AFFX-LysX-M_at	19	168	296	307	260	326	704
15	AFFX-LysX-3_at	0	36	39	41	43	46	43
15	AFFX-LysX-3_at	1	43	41	40	49	39	55
15	AFFX-LysX-3_at	2	40	48	49	49	37	55
15	AFFX-LysX-3_at	3	36	57	70	41	51	91
15	AFFX-LysX-3_at	4	48	48	49	60	53	88
15	AFFX-LysX-3_at	5	39	60	65	51	50	101
15	AFFX-LysX-3_at	6	42	43	39	42	41	55
15	AFFX-LysX-3_at	7	83	200	148	110	186	280
15	AFFX-LysX-3_at	8	90	204	130	214	379	437
15	AFFX-LysX-3_at	9	111	164	175	184	379	445
15	AFFX-LysX-3_at	10	77	105	127	110	104	252
15	AFFX-LysX-3_at	11	60	125	95	94	138	257
15	AFFX-LysX-3_at	12	60	88	97	67	125	240
15	AFFX-LysX-3_at	13	38	43	56	49	51	105
15	AFFX-LysX-3_at	14	37	43	54	49	63	92
15	AFFX-LysX-3_at	15	45	61	75	56	53	111
15	AFFX-LysX-3_at	16	55	74	84	72	74	473
15	AFFX-LysX-3_at	17	91	129	146	161	183	319
15	AFFX-LysX-3_at	18	389	655	695	633	824	1321
15	AFFX-LysX-3_at	19	249	493	646	512	573	1374
16	AFFX-PheX-5_at	0	41	42	39	44	43	63
16	AFFX-PheX-5_at	1	54	61	81	44	70	110
16	AFFX-PheX-5_at	2	99	138	127	151	143	264
16	AFFX-PheX-5_at	3	49	64	60	81	66	124
16	AFFX-PheX-5_at	4	49	69	73	85	69	247
16	AFFX-PheX-5_at	5	96	260	195	180	313	479
16	AFFX-PheX-5_at	6	56	59	59	85	80	109
16	AFFX-PheX-5_at	7	47	67	69	71	74	146
16	AFFX-PheX-5_at	8	44	61	56	71	60	97
16	AFFX-PheX-5_at	9	56	81	81	68	71	147
16	AFFX-PheX-5_at	10	188	57	63	76	68	122
16	AFFX-PheX-5_at	11	70	59	55	57	73	109
16	AFFX-PheX-5_at	12	53	74	56	64	76	132
16	AFFX-PheX-5_at	13	37	50	48	51	49	70
16	AFFX-PheX-5_at	14	71	93	142	123	119	270
16	AFFX-PheX-5_at	15	109	203	165	180	152	365
16	AFFX-PheX-5_at	16	149	190	208	247	175	424
16	AFFX-PheX-5_at	17	62	87	86	87	84	196
16	AFFX-PheX-5_at	18	38	35	39	37	36	57
16	AFFX-PheX-5_at	19	46	54	61	58	48	75
17	AFFX-PheX-M_at	0	108	43	44	42	52	55
17	AFFX-PheX-M_at	1	47	48	53	52	47	83
17	AFFX-PheX-M_at	2	74	133	152	59	158	238
17	AFFX-PheX-M_at	3	45	47	47	45	40	51
17	AFFX-PheX-M_at	4	40	48	45	48	43	79
17	AFFX-PheX-M_at	5	68	156	143	120	157	237
17	AFFX-PheX-M_at	6	66	73	91	86	72	326
17	AFFX-PheX-M_at	7	48	64	58	74	69	95
17	AFFX-PheX-M_at	8	69	139	101	132	154	279
17	AFFX-PheX-M_at	9	72	163	163	117	235	318
17	AFFX-PheX-M_at	10	43	50	43	47	40	53
17	AFFX-PheX-M_at	11	76	100	102	100	106	209
17	AFFX-PheX-M_at	12	175	195	238	229	207	472
17	AFFX-PheX-M_at	13	155	342	314	251	506	874
17	AFFX-PheX-M_at	14	148	245	192	230	246	327
17	AFFX-PheX-M_at	15	58	65	71	84	53	96
17	AFFX-PheX-M_at	16	54	78	76	75	81	166
17	AFFX-PheX-M_at	17	262	409	449	561	369	695
17	AFFX-PheX-M_at	18	147	251	315	205	247	428
17	AFFX-PheX-M_at	19	41	48	59	48	37	86
18	AFFX-PheX-3_at	0	48	85	75	74	132	161
18	AFFX-PheX-3_at	1	61	159	136	133	159	179
18	AFFX-PheX-3_at	2	104	115	95	114	120	162
18	AFFX-PheX-3_at	3	100	116	116	99	126	170
18	AFFX-PheX-3_at	4	107	115	101	101	94	147
18	AFFX-PheX-3_at	5	36	51	49	53	47	72
18	AFFX-PheX-3_at	6	47	41	39	44	47	97
18	AFFX-PheX-3_at	7	33	45	47	54	46	64
18	AFFX-PheX-3_at	8	44	58	50	46	56	347
18	AFFX-PheX-3_at	9	85	109	115	110	164	230
18	AFFX-PheX-3_at	10	69	81	100	104	82	167
18	AFFX-PheX-3_at	11	104	162	130	107	162	191
18	AFFX-PheX-3_at	12	179	200	232	200	213	410
18	AFFX-PheX-3_at	13	64	66	76	68	70	98
18	AFFX-PheX-3_at	14	64	64	89	94	86	149
18	AFFX-PheX-3_at	15	54	77	69	80	66	110
18	AFFX-PheX-3_at	16	62	67	84	88	82	111
18	AFFX-PheX-3_at	17	73	88	98	111	112	201
18	AFFX-PheX-3_at	18	82	128	167	122	130	293
18	AFFX-PheX-3_at	19	41	51	53	44	43	64
19	AFFX-ThrX-5_at	0	53	147	80	71	183	175
19	AFFX-ThrX-5_at	1	210	222	201	285	218	327
19	AFFX-ThrX-5_at	2	43	52	52	47	44	88
19	AFFX-ThrX-5_at	3	46	57	48	58	52	89
19	AFFX-ThrX-5_at	4	51	56	60	60	63	134
19	AFFX-ThrX-5_at	5	89	137	131	119	105	261
19	AFFX-ThrX-5_at	6	43	69	53	56	60	93
19	AFFX-ThrX-5_at	7	105	172	127	198	152	268
19	AFFX-ThrX-5_at	8	48	53	59	45	60	85
19	AFFX-ThrX-5_at	9	39	61	50	57	50	81
19	AFFX-ThrX-5_at	10	54	93	90	72	99	205
19	AFFX-ThrX-5_at	11	104	152	186	229	170	387
19	AFFX-ThrX-5_at	12	39	58	50	48	40	73
19	AFFX-ThrX-5_at	13	53	98	90	86	109	145
19	AFFX-ThrX-5_at	14	61	88	70	80	110	153
19	AFFX-ThrX-5_at	15	101	164	161	168	147	287
19	AFFX-ThrX-5_at	16	44	58	58	55	78	120
19	AFFX-ThrX-5_at	17	131	234	244	218	271	793
19	AFFX-ThrX-5_at	18	122	298	290	229	424	1131
19	AFFX-ThrX-5_at	19	63	74	70	72	113	168
20	AFFX-ThrX-M_at	0	70	204	203	148	232	532
20	AFFX-ThrX-M_at	1	41	56	53	52	64	77
20	AFFX-ThrX-M_at	2	40	50	43	60	50	73
20	AFFX-ThrX-M_at	3	58	104	90	72	101	144
20	AFFX-ThrX-M_at	4	48	61	78	81	76	90
20	AFFX-ThrX-M_at	5	49	64	76	62	74	133
20	AFFX-ThrX-M_at	6	54	84	64	80	100	204
20	AFFX-ThrX-M_at	7	87	143	189	134	163	380
20	AFFX-ThrX-M_at	8	41	44	51	52	54	78
20	AFFX-ThrX-M_at	9	62	71	65	63	99	149
20	AFFX-ThrX-M_at	10	78	144	136	137	148	333
20	AFFX-ThrX-M_at	11	38	36	41	42	39	47
20	AFFX-ThrX-M_at	12	83	139	109	114	151	218
20	AFFX-ThrX-M_at	13	55	90	75	73	108	196
20	AFFX-ThrX-M_at	14	99	137	142	169	166	4433
20	AFFX-ThrX-M_at	15	65	99	109	79	121	220
20	AFFX-ThrX-M_at	16	47	84	71	95	69	107
20	AFFX-ThrX-M_at	17	35	53	66	57	49	87
20	AFFX-ThrX-M_at	18	41	48	51	52	56	101
20	AFFX-ThrX-M_at	19	45	60	58	68	68	121
21	AFFX-ThrX-3_at	0	188	364	394	247	405	906
21	AFFX-ThrX-3_at	1	246	378	400	435	442	931
21	AFFX-ThrX-3_at	2	247	494	415	397	711	2440
21	AFFX-ThrX-3_at	3	48	111	107	93	110	301
21	AFFX-ThrX-3_at	4	153	345	326	346	362	730
21	AFFX-ThrX-3_at	5	77	96	150	89	184	569
21	AFFX-ThrX-3_at	6	40	55	36	47	47	44
21	AFFX-ThrX-3_at	7	64	118	97	96	114	231
21	AFFX-ThrX-3_at	8	67	123	126	102	138	283
21	AFFX-ThrX-3_at	9	89	174	157	198	180	546
21	AFFX-ThrX-3_at	10	76	150	133	170	215	642
21	AFFX-ThrX-3_at	11	38	39	39	42	44	55
21	AFFX-ThrX-3_at	12	108	151	133	159	165	297
21	AFFX-ThrX-3_at	13	103	209	224	180	223	379
21	AFFX-ThrX-3_at	14	56	106	102	116	127	162
21	AFFX-ThrX-3_at	15	169	257	305	242	295	664
21	AFFX-ThrX-3_at	16	87	220	222	157	264	544
21	AFFX-ThrX-3_at	17	65	106	102	76	92	239
21	AFFX-ThrX-3_at	18	89	185	208	151	338	821
21	AFFX-ThrX-3_at	19	160	233	216	280	264	407
22	AFFX-TrpnX-5_at	0	79	129	123	94	134	209
22	AFFX-TrpnX-5_at	1	44	60	49	56	64	71
22	AFFX-TrpnX-5_at	2	44	58	76	64	83	125
22	AFFX-TrpnX-5_at	3	98	181	162	193	259	594
22	AFFX-TrpnX-5_at	4	99	149	144	152	198	385
22	AFFX-TrpnX-5_at	5	113	368	272	230	401	621
22	AFFX-TrpnX-5_at	6	38	55	58	55	42	86
22	AFFX-TrpnX-5_at	7	37	39	49	42	46	55
22	AFFX-TrpnX-5_at	8	65	130	99	93	122	160
22	AFFX-TrpnX-5_at	9	114	221	251	162	422	932
22	AFFX-TrpnX-5_at	10	38	55	54	87	78	85
22	AFFX-TrpnX-5_at	11	52	120	134	91	141	310
22	AFFX-TrpnX-5_at	12	82	123	112	101	105	249
22	AFFX-TrpnX-5_at	13	38	62	50	45	50	61
22	AFFX-TrpnX-5_at	14	46	55	47	49	48	55
22	AFFX-TrpnX-5_at	15	119	188	210	156	210	321
22	AFFX-TrpnX-5_at	16	81	134	118	127	139	295
22	AFFX-TrpnX-5_at	17	160	332	319	278	421	918
22	AFFX-TrpnX-5_at	18	46	79	60	57	71	200
22	AFFX-TrpnX-5_at	19	51	79	67	94	90	119
23	AFFX-TrpnX-M_at	0	52	73	98	88	102	242
23	AFFX-TrpnX-M_at	1	36	44	63	47	49	71
23	AFFX-TrpnX-M_at	2	40	44	55	50	71	103
23	AFFX-TrpnX-M_at	3	84	268	253	241	307	888
23	AFFX-TrpnX-M_at	4	48	50	62	68	51	85
23	AFFX-TrpnX-M_at	5	46	52	55	58	51	149
23	AFFX-TrpnX-M_at	6	84	73	64	60	78	132
23	AFFX-TrpnX-M_at	7	62	97	135	131	135	229
23	AFFX-TrpnX-M_at	8	53	96	138	94	140	348
23	AFFX-TrpnX-M_at	9	76	142	176	91	184	332
23	AFFX-TrpnX-M_at	10	82	173	144	145	163	254
23	AFFX-TrpnX-M_at	11	102	126	95	121	144	345
23	AFFX-TrpnX-M_at	12	76	107	73	129	115	248
23	AFFX-TrpnX-M_at	13	40	51	59	42	63	126
23	AFFX-TrpnX-M_at	14	70	132	141	117	170	239
23	AFFX-TrpnX-M_at	15	265	221	288	321	281	666
23	AFFX-TrpnX-M_at	16	53	95	89	88	90	159
23	AFFX-TrpnX-M_at	17	35	40	36	46	34	50
23	AFFX-TrpnX-M_at	18	57	89	94	109	112	242
23	AFFX-TrpnX-M_at	19	68	115	124	115	149	232
24	AFFX-TrpnX-3_at	0	49	67	62	57	50	82
24	AFFX-TrpnX-3_at	1	50	56	58	60	71	95
24	AFFX-TrpnX-3_at	2	65	73	74	50	60	172
24	AFFX-TrpnX-3_at	3	35	39	46	46	44	66
24	AFFX-TrpnX-3_at	4	63	77	65	71	103	142
24	AFFX-TrpnX-3_at	5	109	253	290	182	279	486
24	AFFX-TrpnX-3_at	6	60	114	103	78	127	430
24	AFFX-TrpnX-3_at	7	40	38	36	37	44	62
24	AFFX-TrpnX-3_at	8	52	73	73	66	91	121
24	AFFX-TrpnX-3_at	9	42	56	59	43	45	57
24	AFFX-TrpnX-3_at	10	41	66	46	52	74	74
24	AFFX-TrpnX-3_at	11	45	93	77	103	61	146
24	AFFX-TrpnX-3_at	12	41	45	47	50	44	72
24	AFFX-TrpnX-3_at	13	194	229	277	328	301	849
24	AFFX-TrpnX-3_at	14	51	53	61	53	48	106
24	AFFX-TrpnX-3_at	15	49	42	53	48	51	90
24	AFFX-TrpnX-3_at	16	69	133	131	82	126	247
24	AFFX-TrpnX-3_at	17	34	36	44	39	40	50
24	AFFX-TrpnX-3_at	18	65	151	172	115	147	371
24	AFFX-TrpnX-3_at	19	63	82	84	90	142	278
25	AFFX-r2-Ec-bioB-5_at	0	87	133	157	128	148	305
25	AFFX-r2-Ec-bioB-5_at	1	62	93	86	105	115	178
25	AFFX-r2-Ec-bioB-5_at	2	79	115	96	86	96	173
25	AFFX-r2-Ec-bioB-5_at	3	64	87	82	110	105	219
25	AFFX-r2-Ec-bioB-5_at	4	59	84	86	85	102	164
25	AFFX-r2-Ec-bioB-5_at	5	52	80	89	82	117	195
25	AFFX-r2-Ec-bioB-5_at	6	64	175	130	146	184	260
25	AFFX-r2-Ec-bioB-5_at	7	86	153	142	134	156	333
25	AFFX-r2-Ec-bioB-5_at	8	75	159	141	129	217	377
25	AFFX-r2-Ec-bioB-5_at	9	47	59	77	65	85	190
25	AFFX-r2-Ec-bioB-5_at	10	149	632	313	277	916	857
26	AFFX-r2-Ec-bioB-M_at	0	142	179	162	142	204	341
26	AFFX-r2-Ec-bioB-M_at	1	44	66	77	76	77	135
26	AFFX-r2-Ec-bioB-M_at	2	88	225	155	246	262	573
26	AFFX-r2-Ec-bioB-M_at	3	63	87	91	97	112	129
26	AFFX-r2-Ec-bioB-M_at	4	63	103	83	78	128	159
26	AFFX-r2-Ec-bioB-M_at	5	60	143	93	105	145	200
26	AFFX-r2-Ec-bioB-M_at	6	49	110	127	105	135	244
26	AFFX-r2-Ec-bioB-M_at	7	192	397	305	319	406	536
26	AFFX-r2-Ec-bioB-M_at	8	214	490	383	343	600	732
26	AFFX-r2-Ec-bioB-M_at	9	64	110	124	92	172	492
26	AFFX-r2-Ec-bioB-M_at	10	68	134	123	94	141	389
27	AFFX-r2-Ec-bioB-3_at	0	60	116	102	137	108	141
27	AFFX-r2-Ec-bioB-3_at	1	72	119	79	159	100	155
27	AFFX-r2-Ec-bioB-3_at	2	129	83	97	72	90	179
27	AFFX-r2-Ec-bioB-3_at	3	82	124	123	105	162	209
27	AFFX-r2-Ec-bioB-3_at	4	58	171	129	104	206	374
27	AFFX-r2-Ec-bioB-3_at	5	56	143	87	80	114	87
27	AFFX-r2-Ec-bioB-3_at	6	58	70	134	83	72	192
27	AFFX-r2-Ec-bioB-3_at	7	80	135	118	131	114	244
27	AFFX-r2-Ec-bioB-3_at	8	99	149	154	130	165	331
27	AFFX-r2-Ec-bioB-3_at	9	112	158	144	143	182	610
27	AFFX-r2-Ec-bioB-3_at	10	56	105	93	70	119	298
28	AFFX-r2-Ec-bioC-5_at	0	59	138	94	65	124	221
28	AFFX-r2-Ec-bioC-5_at	1	44	51	80	65	71	288
28	AFFX-r2-Ec-bioC-5_at	2	109	212	247	203	296	555
28	AFFX-r2-Ec-bioC-5_at	3	84	121	115	91	179	266
28	AFFX-r2-Ec-bioC-5_at	4	160	274	317	247	319	939
28	AFFX-r2-Ec-bioC-5_at	5	85	120	118	78	131	171
28	AFFX-r2-Ec-bioC-5_at	6	171	339	431	352	463	1014
28	AFFX-r2-Ec-bioC-5_at	7	49	72	75	63	64	119
28	AFFX-r2-Ec-bioC-5_at	8	82	120	133	114	155	382
28	AFFX-r2-Ec-bioC-5_at	9	69	136	127	131	153	461
28	AFFX-r2-Ec-bioC-5_at	10	83	131	136	143	127	216
29	AFFX-r2-Ec-bioC-3_at	0	86	122	130	149	127	334
29	AFFX-r2-Ec-bioC-3_at	1	64	111	98	101	134	179
29	AFFX-r2-Ec-bioC-3_at	2	68	126	154	114	137	448
29	AFFX-r2-Ec-bioC-3_at	3	58	67	80	68	85	146
29	AFFX-r2-Ec-bioC-3_at	4	49	75	84	39	64	171
29	AFFX-r2-Ec-bioC-3_at	5	53	79	75	76	82	132
29	AFFX-r2-Ec-bioC-3_at	6	74	151	141	122	178	256
29	AFFX-r2-Ec-bioC-3_at	7	79	110	83	91	164	168
29	AFFX-r2-Ec-bioC-3_at	8	43	57	55	52	65	128
29	AFFX-r2-Ec-bioC-3_at	9	99	132	154	139	181	303
29	AFFX-r2-Ec-bioC-3_at	10	120	310	272	223	379	662
30	AFFX-r2-Ec-bioD-5_at	0	67	178	168	145	214	513
30	AFFX-r2-Ec-bioD-5_at	1	106	268	226	233	282	729
30	AFFX-r2-Ec-bioD-5_at	2	93	233	220	189	321	753
30	AFFX-r2-Ec-bioD-5_at	3	73	136	68	110	155	258
30	AFFX-r2-Ec-bioD-5_at	4	72	120	62	100	149	186
30	AFFX-r2-Ec-bioD-5_at	5	41	54	46	45	48	72
30	AFFX-r2-Ec-bioD-5_at	6	37	49	45	54	53	69
30	AFFX-r2-Ec-bioD-5_at	7	57	53	60	96	82	113
30	AFFX-r2-Ec-bioD-5_at	8	95	266	262	191	282	455
30	AFFX-r2-Ec-bioD-5_at	9	78	76	54	88	59	164
30	AFFX-r2-Ec-bioD-5_at	10	51	88	75	88	69	123
31	AFFX-r2-Ec-bioD-3_at	0	56	63	79	91	81	109
31	AFFX-r2-Ec-bioD-3_at	1	69	94	78	65	97	131
31	AFFX-r2-Ec-bioD-3_at	2	39	51	56	57	55	121
31	AFFX-r2-Ec-bioD-3_at	3	74	100	98	127	105	234
31	AFFX-r2-Ec-bioD-3_at	4	51	61	61	59	68	173
31	AFFX-r2-Ec-bioD-3_at	5	47	42	60	52	54	76
31	AFFX-r2-Ec-bioD-3_at	6	37	115	74	77	165	180
31	AFFX-r2-Ec-bioD-3_at	7	143	330	363	285	359	780
31	AFFX-r2-Ec-bioD-3_at	8	50	54	57	50	52	67
31	AFFX-r2-Ec-bioD-3_at	9	37	62	62	74	61	106
31	AFFX-r2-Ec-bioD-3_at	10	58	79	66	64	81	140
32	AFFX-r2-P1-cre-5_at	0	104	119	140	105	108	245
32	AFFX-r2-P1-cre-5_at	1	287	472	486	539	652	1218
32	AFFX-r2-P1-cre-5_at	2	58	86	84	66	77	131
32	AFFX-r2-P1-cre-5_at	3	38	50	47	50	43	61
32	AFFX-r2-P1-cre-5_at	4	49	51	48	50	44	91
32	AFFX-r2-P1-cre-5_at	5	93	140	156	92	150	251
32	AFFX-r2-P1-cre-5_at	6	53	163	107	81	243	260
32	AFFX-r2-P1-cre-5_at	7	58	54	58	60	56	78
32	AFFX-r2-P1-cre-5_at	8	180	278	231	315	285	4057
32	AFFX-r2-P1-cre-5_at	9	49	58	66	38	89	183
32	AFFX-r2-P1-cre-5_at	10	80	101	71	101	103	259
33	AFFX-r2-P1-cre-3_at	0	42	57	57	50	50	63
33	AFFX-r2-P1-cre-3_at	1	33	45	47	44	47	63
33	AFFX-r2-P1-cre-3_at	2	83	164	141	122	153	267
33	AFFX-r2-P1-cre-3_at	3	38	51	55	53	61	88
33	AFFX-r2-P1-cre-3_at	4	68	113	122	125	159	271
33	AFFX-r2-P1-cre-3_at	5	42	95	50	66	69	89
33	AFFX-r2-P1-cre-3_at	6	42	46	47	51	40	59
33	AFFX-r2-P1-cre-3_at	7	97	86	117	145	110	227
33	AFFX-r2-P1-cre-3_at	8	53	122	112	106	122	151
33	AFFX-r2-P1-cre-3_at	9	255	541	580	482	626	1129
33	AFFX-r2-P1-cre-3_at	10	149	341	197	279	293	1711
34	AFFX-r2-Bs-dap-5_at	0	68	107	111	107	101	168
34	AFFX-r2-Bs-dap-5_at	1	36	52	43	50	44	86
34	AFFX-r2-Bs-dap-5_at	2	59	66	106	46	95	180
34	AFFX-r2-Bs-dap-5_at	3	43	55	55	56	49	69
34	AFFX-r2-Bs-dap-5_at	4	56	86	89	82	87	157
34	AFFX-r2-Bs-dap-5_at	5	44	111	71	61	98	154
34	AFFX-r2-Bs-dap-5_at	6	49	51	56	50	46	70
34	AFFX-r2-Bs-dap-5_at	7	106	197	250	169	281	494
34	AFFX-r2-Bs-dap-5_at	8	279	329	328	467	400	638
34	AFFX-r2-Bs-dap-5_at	9	70	85	73	83	90	351
34	AFFX-r2-Bs-dap-5_at	10	43	67	63	58	55	134
35	AFFX-r2-Bs-dap-M_at	0	38	52	59	52	48	80
35	AFFX-r2-Bs-dap-M_at	1	117	190	121	123	200	222
35	AFFX-r2-Bs-dap-M_at	2	38	43	40	39	44	51
35	AFFX-r2-Bs-dap-M_at	3	463	560	559	571	641	775
35	AFFX-r2-Bs-dap-M_at	4	63	77	135	122	109	325
35	AFFX-r2-Bs-dap-M_at	5	36	51	41	50	50	69
35	AFFX-r2-Bs-dap-M_at	6	68	93	93	100	82	202
35	AFFX-r2-Bs-dap-M_at	7	58	103	79	83	95	163
35	AFFX-r2-Bs-dap-M_at	8	56	58	73	47	68	125
35	AFFX-r2-Bs-dap-M_at	9	40	48	51	50	49	76
35	AFFX-r2-Bs-dap-M_at	10	40	72	64	57	59	110
36	AFFX-r2-Bs-dap-3_at	0	45	55	66	53	91	120
36	AFFX-r2-Bs-dap-3_at	1	41	46	44	54	60	94
36	AFFX-r2-Bs-dap-3_at	2	52	89	101	83	90	177
36	AFFX-r2-Bs-dap-3_at	3	39	49	45	39	44	72
36	AFFX-r2-Bs-dap-3_at	4	43	68	63	73	76	176
36	AFFX-r2-Bs-dap-3_at	5	149	271	188	234	314	426
36	AFFX-r2-Bs-dap-3_at	6	51	100	120	96	164	222
36	AFFX-r2-Bs-dap-3_at	7	63	85	86	76	80	135
36	AFFX-r2-Bs-dap-3_at	8	66	91	87	90	107	123
36	AFFX-r2-Bs-dap-3_at	9	44	38	51	40	38	49
36	AFFX-r2-Bs-dap-3_at	10	54	48	47	54	45	62
37	AFFX-r2-Bs-lys-5_at	0	66	112	106	93	123	267
37	AFFX-r2-Bs-lys-5_at	1	33	47	49	45	47	49
37	AFFX-r2-Bs-lys-5_at	2	48	46	53	44	44	124
37	AFFX-r2-Bs-lys-5_at	3	40	44	40	46	43	62
37	AFFX-r2-Bs-lys-5_at	4	49	39	36	35	40	41
37	AFFX-r2-Bs-lys-5_at	5	36	38	37	42	38	41
37	AFFX-r2-Bs-lys-5_at	6	50	63	50	53	53	71
37	AFFX-r2-Bs-lys-5_at	7	56	94	75	76	77	159
37	AFFX-r2-Bs-lys-5_at	8	44	85	111	50	106	159
37	AFFX-r2-Bs-lys-5_at	9	36	43	43	52	43	56
37	AFFX-r2-Bs-lys-5_at	10	38	53	55	47	60	100
38	AFFX-r2-Bs-lys-M_at	0	48	73	96	78	89	153
38	AFFX-r2-Bs-lys-M_at	1	41	36	35	37	32	45
38	AFFX-r2-Bs-lys-M_at	2	61	103	97	66	96	142
38	AFFX-r2-Bs-lys-M_at	3	55	58	69	47	56	64
38	AFFX-r2-Bs-lys-M_at	4	71	100	87	87	97	145
38	AFFX-r2-Bs-lys-M_at	5	138	108	95	86	107	199
38	AFFX-r2-Bs-lys-M_at	6	51	52	58	58	57	109
38	AFFX-r2-Bs-lys-M_at	7	44	40	63	53	49	91
38	AFFX-r2-Bs-lys-M_at	8	74	144	125	122	131	214
38	AFFX-r2-Bs-lys-M_at	9	109	131	129	73	144	169
38	AFFX-r2-Bs-lys-M_at	10	566	170	114	129	203	205
39	AFFX-r2-Bs-lys-3_at	0	53	100	135	38	135	221
39	AFFX-r2-Bs-lys-3_at	1	69	120	131	112	142	324
39	AFFX-r2-Bs-lys-3_at	2	44	76	91	59	79	139
39	AFFX-r2-Bs-lys-3_at	3	38	49	46	48	55	73
39	AFFX-r2-Bs-lys-3_at	4	34	54	51	49	60	80
39	AFFX-r2-Bs-lys-3_at	5	43	61	53	52	66	78
39	AFFX-r2-Bs-lys-3_at	6	40	58	61	61	56	84
39	AFFX-r2-Bs-lys-3_at	7	45	51	58	46	42	88
39	AFFX-r2-Bs-lys-3_at	8	39	50	68	48	56	81
39	AFFX-r2-Bs-lys-3_at	9	56	62	64	54	71	107
39	AFFX-r2-Bs-lys-3_at	10	43	53	67	55	58	225
40	AFFX-r2-Bs-phe-5_at	0	50	62	75	71	77	107
40	AFFX-r2-Bs-phe-5_at	1	122	274	241	217	344	712
40	AFFX-r2-Bs-phe-5_at	2	39	44	55	46	40	91
40	AFFX-r2-Bs-phe-5_at	3	35	47	41	41	45	43
40	AFFX-r2-Bs-phe-5_at	4	38	51	53	53	68	149
40	AFFX-r2-Bs-phe-5_at	5	45	66	65	55	64	139
40	AFFX-r2-Bs-phe-5_at	6	42	51	62	51	50	80
40	AFFX-r2-Bs-phe-5_at	7	35	45	53	57	40	576
40	AFFX-r2-Bs-phe-5_at	8	38	52	43	56	51	56
40	AFFX-r2-Bs-phe-5_at	9	38	47	40	57	48	56
40	AFFX-r2-Bs-phe-5_at	10	44	90	71	60	81	154
41	AFFX-r2-Bs-phe-M_at	0	40	44	68	54	62	108
41	AFFX-r2-Bs-phe-M_at	1	35	55	39	46	37	71
41	AFFX-r2-Bs-phe-M_at	2	48	65	60	63	56	75
41	AFFX-r2-Bs-phe-M_at	3	66	102	95	104	93	208
41	AFFX-r2-Bs-phe-M_at	4	108	70	59	63	60	106
41	AFFX-r2-Bs-phe-M_at	5	59	101	85	80	99	157
41	AFFX-r2-Bs-phe-M_at	6	116	273	300	260	485	1046
41	AFFX-r2-Bs-phe-M_at	7	75	121	102	107	142	263
41	AFFX-r2-Bs-phe-M_at	8	50	58	62	77	55	90
41	AFFX-r2-Bs-phe-M_at	9	92	84	126	98	120	202
41	AFFX-r2-Bs-phe-M_at	10	46	64	76	66	82	101
42	AFFX-r2-Bs-phe-3_at	0	99	132	126	141	156	243
42	AFFX-r2-Bs-phe-3_at	1	68	89	72	82	74	133
42	AFFX-r2-Bs-phe-3_at	2	36	47	55	57	45	61
42	AFFX-r2-Bs-phe-3_at	3	106	283	299	255	340	740
42	AFFX-r2-Bs-phe-3_at	4	78	79	141	77	111	166
42	AFFX-r2-Bs-phe-3_at	5	154	176	172	199	163	276
42	AFFX-r2-Bs-phe-3_at	6	43	48	53	51	44	72
42	AFFX-r2-Bs-phe-3_at	7	43	65	67	65	77	143
42	AFFX-r2-Bs-phe-3_at	8	51	79	69	87	71	144
42	AFFX-r2-Bs-phe-3_at	9	50	68	60	67	61	103
42	AFFX-r2-Bs-phe-3_at	10	54	66	62	70	80	131
43	AFFX-r2-Bs-thr-5_s_at	0	56	185	103	82	251	199
43	AFFX-r2-Bs-thr-5_s_at	1	46	91	83	111	78	139
43	AFFX-r2-Bs-thr-5_s_at	2	47	57	62	54	67	96
43	AFFX-r2-Bs-thr-5_s_at	3	37	65	70	53	79	136
43	AFFX-r2-Bs-thr-5_s_at	4	91	121	128	143	96	200
43	AFFX-r2-Bs-thr-5_s_at	5	94	133	138	142	189	376
43	AFFX-r2-Bs-thr-5_s_at	6	72	66	61	109	112	213
43	AFFX-r2-Bs-thr-5_s_at	7	64	91	85	99	99	121
43	AFFX-r2-Bs-thr-5_s_at	8	132	195	212	181	241	362
43	AFFX-r2-Bs-thr-5_s_at	9	50	97	78	88	103	168
43	AFFX-r2-Bs-thr-5_s_at	10	234	360	374	362	396	1174
44	AFFX-r2-Bs-thr-M_s_at	0	37	39	42	68	49	72
44	AFFX-r2-Bs-thr-M_s_at	1	69	111	88	98	133	128
44	AFFX-r2-Bs-thr-M_s_at	2	42	67	91	91	71	124
44	AFFX-r2-Bs-thr-M_s_at	3	79	148	173	137	150	353
44	AFFX-r2-Bs-thr-M_s_at	4	89	184	219	188	228	528
44	AFFX-r2-Bs-thr-M_s_at	5	100	187	143	143	218	361
44	AFFX-r2-Bs-thr-M_s_at	6	52	79	73	80	89	135
44	AFFX-r2-Bs-thr-M_s_at	7	52	175	80	86	206	148
44	AFFX-r2-Bs-thr-M_s_at	8	267	367	535	458	612	1089
44	AFFX-r2-Bs-thr-M_s_at	9	48	57	53	48	61	79
44	AFFX-r2-Bs-thr-M_s_at	10	53	77	71	66	75	127
45	AFFX-r2-Bs-thr-3_s_at	0	65	186	152	124	271	310
45	AFFX-r2-Bs-thr-3_s_at	1	53	142	156	126	177	314
45	AFFX-r2-Bs-thr-3_s_at	2	47	47	59	58	54	94
45	AFFX-r2-Bs-thr-3_s_at	3	76	86	95	106	102	214
45	AFFX-r2-Bs-thr-3_s_at	4	105	153	200	222	240	414
45	AFFX-r2-Bs-thr-3_s_at	5	89	141	113	134	151	234
45	AFFX-r2-Bs-thr-3_s_at	6	98	118	139	120	125	240
45	AFFX-r2-Bs-thr-3_s_at	7	49	73	57	55	65	110
45	AFFX-r2-Bs-thr-3_s_at	8	93	143	175	139	168	319
45	AFFX-r2-Bs-thr-3_s_at	9	126	102	105	80	117	229
45	AFFX-r2-Bs-thr-3_s_at	10	81	141	119	149	132	171
225	AFFX-r2-TagA_at	0	44	49	49	45	49	60
225	AFFX-r2-TagA_at	1	50	63	67	53	73	71
225	AFFX-r2-TagA_at	2	77	102	111	95	102	143
225	AFFX-r2-TagA_at	3	38	49	58	60	53	71
225	AFFX-r2-TagA_at	4	62	75	76	97	83	142
225	AFFX-r2-TagA_at	5	42	49	47	50	40	73
225	AFFX-r2-TagA_at	6	56	94	102	73	104	219
225	AFFX-r2-TagA_at	7	56	70	78	76	93	144
225	AFFX-r2-TagA_at	8	83	151	165	140	137	309
225	AFFX-r2-TagA_at	9	87	163	221	163	219	567
225	AFFX-r2-TagA_at	10	49	67	62	74	71	100
226	AFFX-r2-TagB_at	0	37	42	42	50	35	78
226	AFFX-r2-TagB_at	1	36	41	52	44	38	51
226	AFFX-r2-TagB_at	2	351	602	448	515	697	703
226	AFFX-r2-TagB_at	3	65	85	84	71	76	151
226	AFFX-r2-TagB_at	4	43	45	51	55	41	73
226	AFFX-r2-TagB_at	5	79	198	151	156	245	318
226	AFFX-r2-TagB_at	6	63	85	92	77	100	219
226	AFFX-r2-TagB_at	7	71	140	173	83	152	267
226	AFFX-r2-TagB_at	8	56	85	79	72	80	109
226	AFFX-r2-TagB_at	9	115	122	102	139	143	330
226	AFFX-r2-TagB_at	10	72	108	95	95	90	120
227	AFFX-r2-TagC_at	0	43	53	50	48	49	74
227	AFFX-r2-TagC_at	1	42	58	50	55	44	67
227	AFFX-r2-TagC_at	2	44	45	41	47	42	59
227	AFFX-r2-TagC_at	3	39	74	61	72	67	132
227	AFFX-r2-TagC_at	4	40	66	60	56	58	97
227	AFFX-r2-TagC_at	5	92	161	142	116	175	166
227	AFFX-r2-TagC_at	6	62	94	93	85	87	170
227	AFFX-r2-TagC_at	7	71	100	91	110	95	235
227	AFFX-r2-TagC_at	8	54	71	84	69	85	131
227	AFFX-r2-TagC_at	9	47	62	52	72	66	89
227	AFFX-r2-TagC_at	10	39	55	46	47	47	56
228	AFFX-r2-TagD_at	0	55	76	69	72	85	135
228	AFFX-r2-TagD_at	1	47	67	77	78	91	146
228	AFFX-r2-TagD_at	2	35	41	45	40	48	47
228	AFFX-r2-TagD_at	3	46	64	73	61	71	90
228	AFFX-r2-TagD_at	4	41	46	63	53	55	66
228	AFFX-r2-TagD_at	5	49	59	53	72	55	85
228	AFFX-r2-TagD_at	6	49	56	61	61	62	91
228	AFFX-r2-TagD_at	7	49	56	59	69	59	104
228	AFFX-r2-TagD_at	8	105	113	160	67	139	309
228	AFFX-r2-TagD_at	9	62	84	122	87	87	207
228	AFFX-r2-TagD_at	10	53	79	71	64	77	141
229	AFFX-r2-TagE_at	0	78	84	103	101	90	161
229	AFFX-r2-TagE_at	1	44	55	48	44	53	57
229	AFFX-r2-TagE_at	2	45	42	56	61	36	44
229	AFFX-r2-TagE_at	3	62	111	99	98	97	144
229	AFFX-r2-TagE_at	4	49	63	60	74	72	3745
229	AFFX-r2-TagE_at	5	42	42	41	51	44	65
229	AFFX-r2-TagE_at	6	39	70	53	63	57	99
229	AFFX-r2-TagE_at	7	52	48	66	64	62	95
229	AFFX-r2-TagE_at	8	43	68	64	63	48	102
229	AFFX-r2-TagE_at	9	107	172	177	222	194	498
229	AFFX-r2-TagE_at	10	54	59	48	65	55	74
230	AFFX-r2-TagF_at	0	42	59	76	56	71	76
230	AFFX-r2-TagF_at	1	147	135	147	56	151	275
230	AFFX-r2-TagF_at	2	55	67	74	102	67	92
230	AFFX-r2-TagF_at	3	69	108	108	95	98	274
230	AFFX-r2-TagF_at	4	46	80	64	52	61	88
230	AFFX-r2-TagF_at	5	41	42	49	42	37	58
230	AFFX-r2-TagF_at	6	38	41	54	54	47	70
230	AFFX-r2-TagF_at	7	84	101	120	101	106	232
230	AFFX-r2-TagF_at	8	125	166	144	192	178	303
230	AFFX-r2-TagF_at	9	53	77	74	76	86	183
230	AFFX-r2-TagF_at	10	45	54	47	65	46	86
231	AFFX-r2-TagG_at	0	45	53	44	43	42	77
231	AFFX-r2-TagG_at	1	61	121	117	98	121	285
231	AFFX-r2-TagG_at	2	106	205	215	180	238	410
231	AFFX-r2-TagG_at	3	74	176	118	112	154	138
231	AFFX-r2-TagG_at	4	41	53	58	50	54	79
231	AFFX-r2-TagG_at	5	54	76	53	67	88	95
231	AFFX-r2-TagG_at	6	48	72	72	73	102	176
231	AFFX-r2-TagG_at	7	42	47	38	42	41	49
231	AFFX-r2-TagG_at	8	59	109	72	104	90	147
231	AFFX-r2-TagG_at	9	69	62	77	71	66	134
231	AFFX-r2-TagG_at	10	37	54	52	67	58	96
232	AFFX-r2-TagH_at	0	103	142	189	89	210	434
232	AFFX-r2-TagH_at	1	126	134	109	126	120	240
232	AFFX-r2-TagH_at	2	61	175	161	99	188	325
232	AFFX-r2-TagH_at	3	32	53	44	53	65	109
232	AFFX-r2-TagH_at	4	75	100	124	88	112	198
232	AFFX-r2-TagH_at	5	55	85	66	71	59	89
232	AFFX-r2-TagH_at	6	41	54	64	57	67	99
232	AFFX-r2-TagH_at	7	43	60	50	53	59	90
232	AFFX-r2-TagH_at	8	88	117	106	87	139	181
232	AFFX-r2-TagH_at	9	76	113	113	135	138	303
232	AFFX-r2-TagH_at	10	54	64	77	72	63	121
233	AFFX-r2-TagJ-3_at	0	38	47	43	55	47	73
233	AFFX-r2-TagJ-3_at	1	58	82	73	70	84	139
233	AFFX-r2-TagJ-3_at	2	44	43	60	45	53	753
233	AFFX-r2-TagJ-3_at	3	70	98	68	82	108	178
233	AFFX-r2-TagJ-3_at	4	82	196	165	123	234	540
233	AFFX-r2-TagJ-3_at	5	49	74	74	79	88	105
233	AFFX-r2-TagJ-3_at	6	45	77	58	49	68	158
233	AFFX-r2-TagJ-3_at	7	56	97	95	77	154	311
233	AFFX-r2-TagJ-3_at	8	50	88	81	104	86	173
233	AFFX-r2-TagJ-3_at	9	130	240	296	219	354	620
233	AFFX-r2-TagJ-3_at	10	66	97	66	89	87	145
234	AFFX-r2-TagJ-5_at	0	34	49	54	60	56	94
234	AFFX-r2-TagJ-5_at	1	127	218	223	207	164	363
234	AFFX-r2-TagJ-5_at	2	65	109	73	79	98	128
234	AFFX-r2-TagJ-5_at	3	40	56	51	57	60	85
234	AFFX-r2-TagJ-5_at	4	50	61	74	62	78	117
234	AFFX-r2-TagJ-5_at	5	36	38	44	50	43	56
234	AFFX-r2-TagJ-5_at	6	45	54	55	45	51	68
234	AFFX-r2-TagJ-5_at	7	158	391	314	267	588	1117
234	AFFX-r2-TagJ-5_at	8	47	84	72	61	67	125
234	AFFX-r2-TagJ-5_at	9	47	49	54	49	56	75
234	AFFX-r2-TagJ-5_at	10	39	45	43	43	38	50
235	AFFX-r2-TagO-3_at	0	104	170	167	181	177	301
235	AFFX-r2-TagO-3_at	1	49	66	99	84	95	148
235	AFFX-r2-TagO-3_at	2	155	144	136	216	276	709
235	AFFX-r2-TagO-3_at	3	45	68	69	56	61	82
235	AFFX-r2-TagO-3_at	4	39	46	54	57	52	71
235	AFFX-r2-TagO-3_at	5	44	67	82	73	87	210
235	AFFX-r2-TagO-3_at	6	45	43	55	44	60	98
235	AFFX-r2-TagO-3_at	7	66	170	177	167	224	573
235	AFFX-r2-TagO-3_at	8	89	111	104	105	117	167
235	AFFX-r2-TagO-3_at	9	83	129	99	116	153	304
235	AFFX-r2-TagO-3_at	10	72	137	127	99	127	181
236	AFFX-r2-TagO-5_at	0	97	136	130	103	157	300
236	AFFX-r2-TagO-5_at	1	63	84	67	65	81	119
236	AFFX-r2-TagO-5_at	2	54	74	74	70	65	115
236	AFFX-r2-TagO-5_at	3	72	113	120	113	129	265
236	AFFX-r2-TagO-5_at	4	71	109	101	112	107	245
236	AFFX-r2-TagO-5_at	5	147	274	256	175	364	570
236	AFFX-r2-TagO-5_at	6	70	91	69	72	93	245
236	AFFX-r2-TagO-5_at	7	116	254	245	200	265	559
236	AFFX-r2-TagO-5_at	8	58	66	61	65	60	126
236	AFFX-r2-TagO-5_at	9	67	81	119	92	106	219
236	AFFX-r2-TagO-5_at	10	54	95	83	66	88	144
237	AFFX-r2-TagQ-3_at	0	85	96	105	107	172	317
237	AFFX-r2-TagQ-3_at	1	86	114	109	112	103	181
237	AFFX-r2-TagQ-3_at	2	126	196	204	240	199	446
237	AFFX-r2-TagQ-3_at	3	82	130	144	159	156	384
237	AFFX-r2-TagQ-3_at	4	39	45	45	48	48	117
237	AFFX-r2-TagQ-3_at	5	74	71	108	91	110	108
237	AFFX-r2-TagQ-3_at	6	109	137	192	196	152	392
237	AFFX-r2-TagQ-3_at	7	39	52	55	58	296	64
237	AFFX-r2-TagQ-3_at	8	38	49	53	52	35	56
237	AFFX-r2-TagQ-3_at	9	41	73	74	65	83	131
237	AFFX-r2-TagQ-3_at	10	53	97	100	97	99	235
238	AFFX-r2-TagQ-5_at	0	58	102	98	88	82	187
238	AFFX-r2-TagQ-5_at	1	45	73	72	71	84	145
238	AFFX-r2-TagQ-5_at	2	55	94	53	94	107	229
238	AFFX-r2-TagQ-5_at	3	39	50	45	49	45	75
238	AFFX-r2-TagQ-5_at	4	38	80	60	63	77	77
238	AFFX-r2-TagQ-5_at	5	68	60	67	79	99	175
238	AFFX-r2-TagQ-5_at	6	113	190	175	190	278	666
238	AFFX-r2-TagQ-5_at	7	286	547	540	557	732	1204
238	AFFX-r2-TagQ-5_at	8	43	52	40	46	46	56
238	AFFX-r2-TagQ-5_at	9	43	44	38	38	42	52
238	AFFX-r2-TagQ-5_at	10	36	41	47	38	47	63
239	AFFX-r2-TagIN-3_at	0	61	81	88	73	98	158
239	AFFX-r2-TagIN-3_at	1	32	76	71	62	89	120
239	AFFX-r2-TagIN-3_at	2	94	69	107	71	145	308
239	AFFX-r2-TagIN-3_at	3	54	75	86	78	93	160
239	AFFX-r2-TagIN-3_at	4	55	81	78	80	75	137
239	AFFX-r2-TagIN-3_at	5	51	65	89	110	89	176
239	AFFX-r2-TagIN-3_at	6	39	44	52	48	45	69
239	AFFX-r2-TagIN-3_at	7	65	124	107	122	128	164
239	AFFX-r2-TagIN-3_at	8	53	93	86	56	96	267
239	AFFX-r2-TagIN-3_at	9	45	49	44	52	45	57
239	AFFX-r2-TagIN-3_at	10	47	100	68	77	88	154
240	AFFX-r2-TagIN-M_at	0	41	45	44	40	63	67
240	AFFX-r2-TagIN-M_at	1	74	125	116	117	123	297
240	AFFX-r2-TagIN-M_at	2	115	119	146	160	148	415
240	AFFX-r2-TagIN-M_at	3	49	90	84	60	64	107
240	AFFX-r2-TagIN-M_at	4	91	98	88	78	107	161
240	AFFX-r2-TagIN-M_at	5	41	60	82	73	76	158
240	AFFX-r2-TagIN-M_at	6	39	50	46	63	55	213
240	AFFX-r2-TagIN-M_at	7	57	90	118	100	95	198
240	AFFX-r2-TagIN-M_at	8	144	275	211	262	390	868
240	AFFX-r2-TagIN-M_at	9	42	56	52	59	55	86
240	AFFX-r2-TagIN-M_at	10	48	75	65	70	68	101
241	AFFX-r2-TagIN-5_at	0	43	64	79	55	67	136
241	AFFX-r2-TagIN-5_at	1	44	61	61	66	122	114
241	AFFX-r2-TagIN-5_at	2	261	360	408	527	414	1183
241	AFFX-r2-TagIN-5_at	3	2837	386	196	237	269	3472
241	AFFX-r2-TagIN-5_at	4	77	133	193	126	182	372
241	AFFX-r2-TagIN-5_at	5	40	39	42	37	36	390
241	AFFX-r2-TagIN-5_at	6	44	72	54	51	55	97
241	AFFX-r2-TagIN-5_at	7	136	235	224	257	269	4670
241	AFFX-r2-TagIN-5_at	8	57	72	88	83	95	154
241	AFFX-r2-TagIN-5_at	9	55	73	65	61	71	82
241	AFFX-r2-TagIN-5_at	10	69	108	126	107	103	194
438	AFFX-r2-Dros-GAPDH-5_a_at	0	228	302	412	318	357	968
438	AFFX-r2-Dros-GAPDH-5_a_at	1	188	284	322	290	331	613
438	AFFX-r2-Dros-GAPDH-5_a_at	2	64	131	191	116	176	792
438	AFFX-r2-Dros-GAPDH-5_a_at	3	371	362	561	572	414	1106
438	AFFX-r2-Dros-GAPDH-5_a_at	4	693	1187	1418	1210	1499	3053
438	AFFX-r2-Dros-GAPDH-5_a_at	5	213	319	288	275	295	863
438	AFFX-r2-Dros-GAPDH-5_a_at	6	162	259	305	264	296	880
438	AFFX-r2-Dros-GAPDH-5_a_at	7	133	179	269	181	241	756
438	AFFX-r2-Dros-GAPDH-5_a_at	8	181	341	407	276	349	841
438	AFFX-r2-Dros-GAPDH-5_a_at	9	139	181	275	179	227	802
438	AFFX-r2-Dros-GAPDH-5_a_at	10	137	283	368	247	380	1173
438	AFFX-r2-Dros-GAPDH-5_a_at	11	99	182	282	168	232	809
438	AFFX-r2-Dros-GAPDH-5_a_at	12	255	425	623	388	746	1572
438	AFFX-r2-Dros-GAPDH-5_a_at	13	86	114	151	122	132	397
439	AFFX-r2-Dros-GAPDH-M_a_at	0	245	496	523	476	620	1613
439	AFFX-r2-Dros-GAPDH-M_a_at	1	196	302	225	364	329	972
439	AFFX-r2-Dros-GAPDH-M_a_at	2	289	377	373	528	503	1529
439	AFFX-r2-Dros-GAPDH-M_a_at	3	152	137	145	238	183	519
439	AFFX-r2-Dros-GAPDH-M_a_at	4	146	284	312	360	402	1374
439	AFFX-r2-Dros-GAPDH-M_a_at	5	293	595	485	748	732	1515
439	AFFX-r2-Dros-GAPDH-M_a_at	6	183	322	249	341	531	1326
439	AFFX-r2-Dros-GAPDH-M_a_at	7	118	214	138	182	294	771
439	AFFX-r2-Dros-GAPDH-M_a_at	8	373	742	770	720	1043	3107
439	AFFX-r2-Dros-GAPDH-M_a_at	9	246	348	367	325	412	1109
439	AFFX-r2-Dros-GAPDH-M_a_at	10	380	536	559	790	701	1972
439	AFFX-r2-Dros-GAPDH-M_a_at	11	431	583	534	691	388	1727
439	AFFX-r2-Dros-GAPDH-M_a_at	12	117	172	125	289	241	661
439	AFFX-r2-Dros-GAPDH-M_a_at	13	80	104	108	102	137	314
440	AFFX-r2-Dros-GAPDH-3_a_at	0	170	299	250	270	332	1146
440	AFFX-r2-Dros-GAPDH-3_a_at	1	122	240	241	198	320	1079
440	AFFX-r2-Dros-GAPDH-3_a_at	2	93	133	136	185	222	734
440	AFFX-r2-Dros-GAPDH-3_a_at	3	78	119	103	154	147	600
440	AFFX-r2-Dros-GAPDH-3_a_at	4	150	127	169	173	183	557
440	AFFX-r2-Dros-GAPDH-3_a_at	5	513	505	485	939	619	834
440	AFFX-r2-Dros-GAPDH-3_a_at	6	333	321	286	555	474	1383
440	AFFX-r2-Dros-GAPDH-3_a_at	7	87	143	186	159	249	813
440	AFFX-r2-Dros-GAPDH-3_a_at	8	83	84	107	156	236	823
440	AFFX-r2-Dros-GAPDH-3_a_at	9	140	201	187	251	239	904
440	AFFX-r2-Dros-GAPDH-3_a_at	10	61	75	45	121	76	262
440	AFFX-r2-Dros-GAPDH-3_a_at	11	383	260	93	571	332	717
440	AFFX-r2-Dros-GAPDH-3_a_at	12	58	86	142	46	148	604
440	AFFX-r2-Dros-GAPDH-3_a_at	13	164	254	230	296	349	1277
441	AFFX-r2-Dros-GAPDH-3_at	0	37	45	53	50	40	72
441	AFFX-r2-Dros-GAPDH-3_at	1	96	135	164	162	268	536
441	AFFX-r2-Dros-GAPDH-3_at	2	233	464	458	416	739	1810
441	AFFX-r2-Dros-GAPDH-3_at	3	85	121	118	141	229	761
441	AFFX-r2-Dros-GAPDH-3_at	4	47	100	90	67	125	454
441	AFFX-r2-Dros-GAPDH-3_at	5	99	214	174	232	367	738
441	AFFX-r2-Dros-GAPDH-3_at	6	138	162	160	225	221	660
441	AFFX-r2-Dros-GAPDH-3_at	7	199	265	236	333	373	953
441	AFFX-r2-Dros-GAPDH-3_at	8	119	145	127	186	182	421
441	AFFX-r2-Dros-GAPDH-3_at	9	262	195	212	351	266	607
441	AFFX-r2-Dros-GAPDH-3_at	10	79	57	172	58	275	592
441	AFFX-r2-Dros-GAPDH-3_at	11	87	119	122	121	151	517
441	AFFX-r2-Dros-GAPDH-3_at	12	123	269	263	289	477	1308
441	AFFX-r2-Dros-GAPDH-3_at	13	72	192	186	124	326	748
442	AFFX-r2-Dros-Act5C-5_at	0	134	113	228	73	165	592
442	AFFX-r2-Dros-Act5C-5_at	1	221	250	345	311	343	1509
442	AFFX-r2-Dros-Act5C-5_at	2	203	230	343	336	283	1543
442	AFFX-r2-Dros-Act5C-5_at	3	94	145	180	162	193	708
442	AFFX-r2-Dros-Act5C-5_at	4	123	198	216	209	213	753
442	AFFX-r2-Dros-Act5C-5_at	5	252	347	422	488	336	1385
442	AFFX-r2-Dros-Act5C-5_at	6	301	404	417	513	489	1857
442	AFFX-r2-Dros-Act5C-5_at	7	118	342	399	282	411	1632
442	AFFX-r2-Dros-Act5C-5_at	8	58	142	180	59	203	1024
442	AFFX-r2-Dros-Act5C-5_at	9	61	109	120	100	111	662
442	AFFX-r2-Dros-Act5C-5_at	10	111	111	130	94	124	624
442	AFFX-r2-Dros-Act5C-5_at	11	64	159	208	141	219	1013
442	AFFX-r2-Dros-Act5C-5_at	12	75	154	163	131	180	923
442	AFFX-r2-Dros-Act5C-5_at	13	34	52	56	45	53	67
443	AFFX-r2-Dros-Act5C-5_x_at	0	157	77	171	57	150	631
443	AFFX-r2-Dros-Act5C-5_x_at	1	154	207	273	319	296	1375
443	AFFX-r2-Dros-Act5C-5_x_at	2	98	162	200	178	226	776
443	AFFX-r2-Dros-Act5C-5_x_at	3	106	168	193	187	197	708
443	AFFX-r2-Dros-Act5C-5_x_at	4	234	384	377	474	385	1233
443	AFFX-r2-Dros-Act5C-5_x_at	5	273	438	457	546	449	2017
443	AFFX-r2-Dros-Act5C-5_x_at	6	153	324	421	274	448	1619
443	AFFX-r2-Dros-Act5C-5_x_at	7	51	139	132	98	148	768
443	AFFX-r2-Dros-Act5C-5_x_at	8	89	107	149	98	137	589
443	AFFX-r2-Dros-Act5C-5_x_at	9	74	161	175	135	239	1022
443	AFFX-r2-Dros-Act5C-5_x_at	10	66	146	189	106	187	863
443	AFFX-r2-Dros-Act5C-5_x_at	11	38	46	40	46	43	72
443	AFFX-r2-Dros-Act5C-5_x_at	12	265	554	601	556	568	1534
443	AFFX-r2-Dros-Act5C-5_x_at	13	286	476	578	465	595	1767
444	AFFX-r2-Dros-Act5C-M_s_at	0	145	216	242	289	235	841
444	AFFX-r2-Dros-Act5C-M_s_at	1	60	127	165	119	168	396
444	AFFX-r2-Dros-Act5C-M_s_at	2	98	200	237	166	206	648
444	AFFX-r2-Dros-Act5C-M_s_at	3	104	195	209	155	172	745
444	AFFX-r2-Dros-Act5C-M_s_at	4	132	203	225	244	258	486
444	AFFX-r2-Dros-Act5C-M_s_at	5	123	161	160	207	216	493
444	AFFX-r2-Dros-Act5C-M_s_at	6	117	148	202	211	173	429
444	AFFX-r2-Dros-Act5C-M_s_at	7	71	175	189	153	184	496
444	AFFX-r2-Dros-Act5C-M_s_at	8	129	138	156	186	185	454
444	AFFX-r2-Dros-Act5C-M_s_at	9	84	135	181	157	161	450
444	AFFX-r2-Dros-Act5C-M_s_at	10	86	148	161	143	166	484
444	AFFX-r2-Dros-Act5C-M_s_at	11	166	273	328	342	463	1284
444	AFFX-r2-Dros-Act5C-M_s_at	12	92	186	271	188	268	833
444	AFFX-r2-Dros-Act5C-M_s_at	13	91	207	251	122	192	721
445	AFFX-r2-Dros-Act5C-3_s_at	0	191	329	356	265	343	886
445	AFFX-r2-Dros-Act5C-3_s_at	1	84	113	104	185	110	328
445	AFFX-r2-Dros-Act5C-3_s_at	2	495	923	1526	1018	1138	3741
445	AFFX-r2-Dros-Act5C-3_s_at	3	300	589	878	537	654	1706
445	AFFX-r2-Dros-Act5C-3_s_at	4	95	136	137	121	169	473
445	AFFX-r2-Dros-Act5C-3_s_at	5	177	258	330	286	321	834
445	AFFX-r2-Dros-Act5C-3_s_at	6	125	273	314	144	411	804
445	AFFX-r2-Dros-Act5C-3_s_at	7	46	85	60	59	90	349
445	AFFX-r2-Dros-Act5C-3_s_at	8	277	638	685	572	869	2560
445	AFFX-r2-Dros-Act5C-3_s_at	9	291	639	798	713	879	3355
445	AFFX-r2-Dros-Act5C-3_s_at	10	121	234	268	228	409	869
445	AFFX-r2-Dros-Act5C-3_s_at	11	127	296	331	290	462	1060
445	AFFX-r2-Dros-Act5C-3_s_at	12	90	169	138	233	181	450
445	AFFX-r2-Dros-Act5C-3_s_at	13	39	67	55	38	72	145
450	AFFX-Dros-18S_rRNA_5_at	0	872	1072	1399	1338	1561	7408
450	AFFX-Dros-18S_rRNA_5_at	1	3625	3602	4660	4314	4205	12426
450	AFFX-Dros-18S_rRNA_5_at	2	197	120	212	195	133	630
450	AFFX-Dros-18S_rRNA_5_at	3	340	461	660	656	848	4711
450	AFFX-Dros-18S_rRNA_5_at	4	797	698	805	1429	1033	3172
450	AFFX-Dros-18S_rRNA_5_at	5	837	582	641	888	850	3811
450	AFFX-Dros-18S_rRNA_5_at	6	1839	934	1485	2131	1456	3898
450	AFFX-Dros-18S_rRNA_5_at	7	1301	1218	2424	1330	2077	6218
450	AFFX-Dros-18S_rRNA_5_at	8	1560	1041	1403	1369	1456	4279
450	AFFX-Dros-18S_rRNA_5_at	9	1295	1443	2467	1621	2043	3915
450	AFFX-Dros-18S_rRNA_5_at	10	1438	1229	1981	1816	1901	7197
450	AFFX-Dros-18S_rRNA_5_at	11	491	471	718	826	752	3994
450	AFFX-Dros-18S_rRNA_5_at	12	804	379	175	835	597	2692
450	AFFX-Dros-18S_rRNA_5_at	13	1352	1266	2403	1421	1873	6898
451	AFFX-Dros-18S_rRNA_M_at	0	3125	2464	3627	3368	3518	6568
451	AFFX-Dros-18S_rRNA_M_at	1	3906	2985	4686	4430	3619	9716
451	AFFX-Dros-18S_rRNA_M_at	2	818	739	826	1182	998	4021
451	AFFX-Dros-18S_rRNA_M_at	3	1352	836	2560	424	1277	4734
451	AFFX-Dros-18S_rRNA_M_at	4	1233	999	1904	1643	1454	1915
451	AFFX-Dros-18S_rRNA_M_at	5	375	419	822	619	835	3929
451	AFFX-Dros-18S_rRNA_M_at	6	3245	1961	2632	3270	2439	7567
451	AFFX-Dros-18S_rRNA_M_at	7	1766	2240	3575	2496	3773	9644
451	AFFX-Dros-18S_rRNA_M_at	8	1340	964	1732	1537	1557	3956
451	AFFX-Dros-18S_rRNA_M_at	9	2333	2059	3086	2854	2923	8812
451	AFFX-Dros-18S_rRNA_M_at	10	3665	3253	4960	3977	3633	10923
451	AFFX-Dros-18S_rRNA_M_at	11	1479	1515	2312	2119	2125	7965
451	AFFX-Dros-18S_rRNA_M_at	12	3768	3559	5365	4484	4388	11818
451	AFFX-Dros-18S_rRNA_M_at	13	1485	647	1347	1192	763	3439
452	AFFX-Dros-18S_rRNA_3_at	0	1480	1519	2399	2421	2285	7991
452	AFFX-Dros-18S_rRNA_3_at	1	4783	2681	4224	5767	3897	9412
452	AFFX-Dros-18S_rRNA_3_at	2	975	995	1862	1427	1606	7725
452	AFFX-Dros-18S_rRNA_3_at	3	1619	2153	3599	2439	3838	10064
452	AFFX-Dros-18S_rRNA_3_at	4	121	183	330	206	338	2730
452	AFFX-Dros-18S_rRNA_3_at	5	842	767	1502	1182	1598	6376
452	AFFX-Dros-18S_rRNA_3_at	6	3204	2416	4083	4260	4376	10918
452	AFFX-Dros-18S_rRNA_3_at	7	4371	3742	4822	5908	5825	11261
452	AFFX-Dros-18S_rRNA_3_at	8	8948	7013	9063	9167	8306	15990
452	AFFX-Dros-18S_rRNA_3_at	9	5828	3393	4907	5988	4727	11606
452	AFFX-Dros-18S_rRNA_3_at	10	5505	3120	4414	5184	4205	10458
452	AFFX-Dros-18S_rRNA_3_at	11	1671	1110	1649	1968	3058	8055
452	AFFX-Dros-18S_rRNA_3_at	12	3473	2802	4858	4306	4909	12039
452	AFFX-Dros-18S_rRNA_3_at	13	1007	561	972	843	854	3055
453	AFFX-Dros-ACTIN_5_at	0	66	71	90	78	73	193
453	AFFX-Dros-ACTIN_5_at	1	89	119	203	159	159	439
453	AFFX-Dros-ACTIN_5_at	2	91	163	304	169	215	691
453	AFFX-Dros-ACTIN_5_at	3	92	160	238	99	216	607
453	AFFX-Dros-ACTIN_5_at	4	79	123	242	121	245	619
453	AFFX-Dros-ACTIN_5_at	5	78	104	143	105	122	425
453	AFFX-Dros-ACTIN_5_at	6	80	116	169	116	154	508
453	AFFX-Dros-ACTIN_5_at	7	85	128	161	133	171	411
453	AFFX-Dros-ACTIN_5_at	8	72	113	133	93	87	317
453	AFFX-Dros-ACTIN_5_at	9	61	115	138	125	135	300
453	AFFX-Dros-ACTIN_5_at	10	194	148	124	259	176	414
453	AFFX-Dros-ACTIN_5_at	11	199	265	271	322	324	684
453	AFFX-Dros-ACTIN_5_at	12	172	317	323	333	360	742
453	AFFX-Dros-ACTIN_5_at	13	170	199	273	254	182	452
454	AFFX-Dros-ACTIN_M_r_at	0	105	159	193	243	196	479
454	AFFX-Dros-ACTIN_M_r_at	1	95	237	203	150	368	549
454	AFFX-Dros-ACTIN_M_r_at	2	88	218	219	134	342	387
454	AFFX-Dros-ACTIN_M_r_at	3	76	192	204	135	323	379
454	AFFX-Dros-ACTIN_M_r_at	4	100	153	153	123	315	308
454	AFFX-Dros-ACTIN_M_r_at	5	92	139	123	173	336	346
454	AFFX-Dros-ACTIN_M_r_at	6	75	150	147	126	234	261
454	AFFX-Dros-ACTIN_M_r_at	7	87	150	149	161	252	341
454	AFFX-Dros-ACTIN_M_r_at	8	93	188	207	198	208	439
454	AFFX-Dros-ACTIN_M_r_at	9	116	187	203	204	206	419
454	AFFX-Dros-ACTIN_M_r_at	10	128	179	214	172	232	393
454	AFFX-Dros-ACTIN_M_r_at	11	128	201	174	202	163	435
454	AFFX-Dros-ACTIN_M_r_at	12	115	150	186	164	166	363
454	AFFX-Dros-ACTIN_M_r_at	13	98	119	206	188	162	357
455	AFFX-Dros-ACTIN_M_f_at	0	124	146	138	114	108	345
455	AFFX-Dros-ACTIN_M_f_at	1	59	86	84	74	102	156
455	AFFX-Dros-ACTIN_M_f_at	2	139	181	262	233	228	626
455	AFFX-Dros-ACTIN_M_f_at	3	77	138	177	154	123	229
455	AFFX-Dros-ACTIN_M_f_at	4	265	266	376	381	257	2121
455	AFFX-Dros-ACTIN_M_f_at	5	135	317	372	237	397	1196
455	AFFX-Dros-ACTIN_M_f_at	6	377	538	856	743	699	1722
455	AFFX-Dros-ACTIN_M_f_at	7	219	445	536	414	420	2028
455	AFFX-Dros-ACTIN_M_f_at	8	179	398	476	308	471	1843
455	AFFX-Dros-ACTIN_M_f_at	9	159	156	222	201	211	533
455	AFFX-Dros-ACTIN_M_f_at	10	239	316	423	507	463	1122
455	AFFX-Dros-ACTIN_M_f_at	11	175	293	357	395	309	678
455	AFFX-Dros-ACTIN_M_f_at	12	154	272	380	315	350	1301
455	AFFX-Dros-ACTIN_M_f_at	13	49	67	84	71	69	359
456	AFFX-Dros-ACTIN_3_at	0	69	118	172	155	155	431
456	AFFX-Dros-ACTIN_3_at	1	48	65	61	48	56	104
456	AFFX-Dros-ACTIN_3_at	2	56	64	54	66	53	115
456	AFFX-Dros-ACTIN_3_at	3	91	108	126	119	142	287
456	AFFX-Dros-ACTIN_3_at	4	91	152	211	133	217	576
456	AFFX-Dros-ACTIN_3_at	5	78	96	103	97	95	288
456	AFFX-Dros-ACTIN_3_at	6	58	70	104	70	69	239
456	AFFX-Dros-ACTIN_3_at	7	155	242	287	249	348	892
456	AFFX-Dros-ACTIN_3_at	8	103	117	147	132	112	302
456	AFFX-Dros-ACTIN_3_at	9	45	53	58	70	57	147
456	AFFX-Dros-ACTIN_3_at	10	59	84	115	74	75	193
456	AFFX-Dros-ACTIN_3_at	11	86	65	96	92	82	158
456	AFFX-Dros-ACTIN_3_at	12	76	110	175	121	119	347
456	AFFX-Dros-ACTIN_3_at	13	58	69	106	140	90	199
457	AFFX-Dros-GAPDH_5_at	0	120	142	228	157	172	437
457	AFFX-Dros-GAPDH_5_at	1	49	67	76	66	68	141
457	AFFX-Dros-GAPDH_5_at	2	47	89	93	54	73	114
457	AFFX-Dros-GAPDH_5_at	3	53	80	83	92	78	207
457	AFFX-Dros-GAPDH_5_at	4	65	78	92	117	73	238
457	AFFX-Dros-GAPDH_5_at	5	82	111	175	119	104	413
457	AFFX-Dros-GAPDH_5_at	6	73	188	202	163	225	425
457	AFFX-Dros-GAPDH_5_at	7	110	239	212	178	216	401
457	AFFX-Dros-GAPDH_5_at	8	87	157	194	166	209	407
457	AFFX-Dros-GAPDH_5_at	9	141	347	286	201	268	656
457	AFFX-Dros-GAPDH_5_at	10	92	164	219	184	211	462
457	AFFX-Dros-GAPDH_5_at	11	55	147	138	113	154	370
457	AFFX-Dros-GAPDH_5_at	12	69	89	113	89	101	269
457	AFFX-Dros-GAPDH_5_at	13	65	86	112	92	100	202
458	AFFX-Dros-GAPDH_M_at	0	45	112	126	92	171	326
458	AFFX-Dros-GAPDH_M_at	1	136	189	293	214	229	489
458	AFFX-Dros-GAPDH_M_at	2	143	153	202	160	198	297
458	AFFX-Dros-GAPDH_M_at	3	123	262	345	264	392	733
458	AFFX-Dros-GAPDH_M_at	4	156	313	355	295	461	933
458	AFFX-Dros-GAPDH_M_at	5	57	91	131	97	118	3146
458	AFFX-Dros-GAPDH_M_at	6	115	168	227	189	122	454
458	AFFX-Dros-GAPDH_M_at	7	118	145	163	149	133	299
458	AFFX-Dros-GAPDH_M_at	8	115	214	226	187	197	317
458	AFFX-Dros-GAPDH_M_at	9	162	246	268	317	290	520
458	AFFX-Dros-GAPDH_M_at	10	142	212	250	285	287	492
458	AFFX-Dros-GAPDH_M_at	11	89	158	242	162	174	333
458	AFFX-Dros-GAPDH_M_at	12	83	112	117	117	94	169
458	AFFX-Dros-GAPDH_M_at	13	130	158	218	198	155	291
459	AFFX-Dros-GAPDH_3_at	0	55	65	90	72	79	210
459	AFFX-Dros-GAPDH_3_at	1	49	57	60	60	72	184
459	AFFX-Dros-GAPDH_3_at	2	49	47	66	80	73	159
459	AFFX-Dros-GAPDH_3_at	3	67	186	170	129	208	503
459	AFFX-Dros-GAPDH_3_at	4	131	247	306	216	339	786
459	AFFX-Dros-GAPDH_3_at	5	95	124	171	139	111	262
459	AFFX-Dros-GAPDH_3_at	6	178	216	296	360	238	400
459	AFFX-Dros-GAPDH_3_at	7	260	294	417	452	309	587
459	AFFX-Dros-GAPDH_3_at	8	44	52	94	34	69	229
459	AFFX-Dros-GAPDH_3_at	9	42	57	69	38	65	214
459	AFFX-Dros-GAPDH_3_at	10	55	80	109	88	92	379
459	AFFX-Dros-GAPDH_3_at	11	66	163	159	125	138	325
459	AFFX-Dros-GAPDH_3_at	12	75	162	204	167	146	385
459	AFFX-Dros-GAPDH_3_at	13	158	285	364	374	364	782
460	AFFX-Dros-eIF-4a_5_at	0	53	84	76	79	68	401
460	AFFX-Dros-eIF-4a_5_at	1	103	151	186	173	165	624
460	AFFX-Dros-eIF-4a_5_at	2	142	229	329	263	224	1085
460	AFFX-Dros-eIF-4a_5_at	3	148	221	256	240	256	848
460	AFFX-Dros-eIF-4a_5_at	4	184	263	371	184	244	1039
460	AFFX-Dros-eIF-4a_5_at	5	122	220	262	229	298	949
460	AFFX-Dros-eIF-4a_5_at	6	139	195	270	219	224	727
460	AFFX-Dros-eIF-4a_5_at	7	123	274	297	217	270	744
460	AFFX-Dros-eIF-4a_5_at	8	152	214	300	221	258	799
460	AFFX-Dros-eIF-4a_5_at	9	185	344	394	368	330	1128
460	AFFX-Dros-eIF-4a_5_at	10	131	306	274	236	388	638
460	AFFX-Dros-eIF-4a_5_at	11	63	96	94	85	144	234
460	AFFX-Dros-eIF-4a_5_at	12	55	107	128	105	156	262
460	AFFX-Dros-eIF-4a_5_at	13	93	176	188	156	195	619
461	AFFX-Dros-eIF-4a_M_at	0	49	69	69	63	87	130
461	AFFX-Dros-eIF-4a_M_at	1	176	264	383	347	291	1079
461	AFFX-Dros-eIF-4a_M_at	2	99	152	122	160	215	761
461	AFFX-Dros-eIF-4a_M_at	3	99	125	163	142	168	430
461	AFFX-Dros-eIF-4a_M_at	4	188	371	417	360	477	1193
461	AFFX-Dros-eIF-4a_M_at	5	72	115	142	101	151	804
461	AFFX-Dros-eIF-4a_M_at	6	226	313	315	358	321	1229
461	AFFX-Dros-eIF-4a_M_at	7	166	247	306	284	316	936
461	AFFX-Dros-eIF-4a_M_at	8	126	261	349	252	276	1308
461	AFFX-Dros-eIF-4a_M_at	9	112	149	151	164	151	710
461	AFFX-Dros-eIF-4a_M_at	10	85	204	248	217	198	787
461	AFFX-Dros-eIF-4a_M_at	11	59	82	94	129	137	469
461	AFFX-Dros-eIF-4a_M_at	12	130	261	276	262	288	641
461	AFFX-Dros-eIF-4a_M_at	13	81	188	210	143	185	786
462	AFFX-Dros-eIF-4a_3_at	0	469	615	808	836	533	1585
462	AFFX-Dros-eIF-4a_3_at	1	101	163	194	186	164	665
462	AFFX-Dros-eIF-4a_3_at	2	279	483	582	525	482	1412
462	AFFX-Dros-eIF-4a_3_at	3	415	573	854	401	699	1997
462	AFFX-Dros-eIF-4a_3_at	4	45	71	97	112	67	201
462	AFFX-Dros-eIF-4a_3_at	5	41	47	59	56	43	91
462	AFFX-Dros-eIF-4a_3_at	6	64	91	106	83	117	525
462	AFFX-Dros-eIF-4a_3_at	7	55	96	143	123	143	639
462	AFFX-Dros-eIF-4a_3_at	8	452	410	977	1359	635	3217
462	AFFX-Dros-eIF-4a_3_at	9	2066	1480	2715	4212	1805	6903
462	AFFX-Dros-eIF-4a_3_at	10	119	262	280	235	290	1148
462	AFFX-Dros-eIF-4a_3_at	11	74	104	158	109	160	635
462	AFFX-Dros-eIF-4a_3_at	12	64	142	206	107	190	1053
462	AFFX-Dros-eIF-4a_3_at	13	402	532	720	737	607	1803
1008	1633152_at	0	39	57	74	53	65	154
1008	1633152_at	1	48	48	86	48	50	63
1008	1633152_at	2	38	37	54	46	34	54
1008	1633152_at	3	97	112	168	86	83	256
1008	1633152_at	4	52	49	57	44	32	72
1008	1633152_at	5	163	145	225	249	167	565
1008	1633152_at	6	89	76	149	106	87	209
1008	1633152_at	7	104	101	187	177	103	304
1008	1633152_at	8	89	81	159	66	54	242
1008	1633152_at	9	68	56	112	38	38	40
1008	1633152_at	10	53	50	72	46	36	41
1008	1633152_at	11	46	50	54	54	49	81
1008	1633152_at	12	33	35	53	48	36	50
1008	1633152_at	13	111	141	164	172	173	599
1009	1634052_s_at	0	141	199	336	254	265	954
1009	1634052_s_at	1	153	262	310	254	291	903
1009	1634052_s_at	2	334	544	488	606	791	1892
1009	1634052_s_at	3	77	133	160	143	172	453
1009	1634052_s_at	4	149	171	289	219	211	691
1009	1634052_s_at	5	361	554	636	556	648	1756
1009	1634052_s_at	6	88	145	147	152	210	625
1009	1634052_s_at	7	86	150	220	180	252	942
1009	1634052_s_at	8	81	152	175	125	178	431
1009	1634052_s_at	9	142	253	297	261	306	871
1009	1634052_s_at	10	78	174	179	142	193	715
1009	1634052_s_at	11	213	205	324	403	524	1375
1009	1634052_s_at	12	76	167	205	152	217	662
1009	1634052_s_at	13	43	56	125	71	50	80
1010	1622976_at	0	198	235	423	327	289	1008
1010	1622976_at	1	86	260	348	304	270	695
1010	1622976_at	2	84	166	238	228	176	358
1010	1622976_at	3	86	147	270	209	219	912
1010	1622976_at	4	58	95	129	110	122	640
1010	1622976_at	5	72	103	132	133	101	527
1010	1622976_at	6	80	86	164	115	104	362
1010	1622976_at	7	80	104	138	109	124	605
1010	1622976_at	8	69	86	112	109	91	332
1010	1622976_at	9	89	108	144	220	129	371
1010	1622976_at	10	36	49	89	57	58	215
1010	1622976_at	11	52	65	74	85	77	237
1010	1622976_at	12	49	71	92	98	75	258
1010	1622976_at	13	44	83	235	69	44	167
1011	1631833_at	0	52	128	117	97	140	267
1011	1631833_at	1	127	263	373	257	334	1180
1011	1631833_at	2	146	307	451	314	414	1102
1011	1631833_at	3	74	188	358	198	249	1148
1011	1631833_at	4	321	236	343	518	213	805
1011	1631833_at	5	330	432	633	730	485	1887
1011	1631833_at	6	208	296	513	250	328	1326
1011	1631833_at	7	148	195	272	214	263	948
1011	1631833_at	8	240	366	472	597	386	1556
1011	1631833_at	9	198	173	633	94	253	975
1011	1631833_at	10	153	294	422	294	397	1497
1011	1631833_at	11	178	241	417	271	342	1316
1011	1631833_at	12	148	196	306	310	221	1098
1011	1631833_at	13	59	72	124	113	100	408
1012	1640554_at	0	40	46	69	46	46	99
1012	1640554_at	1	81	165	241	146	221	1036
1012	1640554_at	2	82	100	159	105	125	468
1012	1640554_at	3	180	218	317	281	245	729
1012	1640554_at	4	85	134	150	145	157	691
1012	1640554_at	5	407	442	683	648	438	1219
1012	1640554_at	6	151	191	275	252	224	809
1012	1640554_at	7	186	333	610	119	463	1662
1012	1640554_at	8	185	400	505	350	516	1575
1012	1640554_at	9	114	196	265	217	233	749
1012	1640554_at	10	80	69	79	85	76	181
1012	1640554_at	11	61	121	133	88	128	361
1012	1640554_at	12	108	143	222	179	192	479
1012	1640554_at	13	75	127	182	123	135	675
1013	1630536_at	0	337	429	711	698	517	1709
1013	1630536_at	1	101	142	194	181	172	471
1013	1630536_at	2	312	330	487	558	312	1125
1013	1630536_at	3	327	601	777	709	810	2520
1013	1630536_at	4	313	344	471	556	381	1130
1013	1630536_at	5	311	546	637	582	602	1481
1013	1630536_at	6	126	215	283	269	265	779
1013	1630536_at	7	160	201	268	288	243	940
1013	1630536_at	8	96	108	214	155	188	396
1013	1630536_at	9	180	246	351	334	367	1197
1013	1630536_at	10	116	177	188	145	206	635
1013	1630536_at	11	107	154	411	107	131	521
1013	1630536_at	12	232	542	636	453	707	1987
1013	1630536_at	13	56	45	90	36	70	209
1014	1639308_at	0	171	262	351	231	339	912
1014	1639308_at	1	82	237	173	167	255	624
1014	1639308_at	2	126	236	360	274	188	596
1014	1639308_at	3	202	445	884	269	514	1245
1014	1639308_at	4	283	487	658	554	492	1702
1014	1639308_at	5	323	347	426	499	373	1052
1014	1639308_at	6	96	90	115	180	105	420
1014	1639308_at	7	158	125	165	226	113	530
1014	1639308_at	8	116	159	202	218	181	756
1014	1639308_at	9	92	171	258	152	244	891
1014	1639308_at	10	324	445	471	761	501	1188
1014	1639308_at	11	192	255	328	380	368	899
1014	1639308_at	12	112	89	110	188	88	324
1014	1639308_at	13	57	45	76	86	75	151
1015	1631742_s_at	0	117	204	312	211	246	731
1015	1631742_s_at	1	191	286	417	302	327	1087
1015	1631742_s_at	2	96	176	310	209	219	1104
1015	1631742_s_at	3	67	133	168	124	188	825
1015	1631742_s_at	4	85	110	148	134	113	413
1015	1631742_s_at	5	123	249	435	266	336	1230
1015	1631742_s_at	6	186	217	341	314	219	1006
1015	1631742_s_at	7	220	320	518	447	331	1232
1015	1631742_s_at	8	207	255	440	429	292	1228
1015	1631742_s_at	9	108	132	153	172	164	561
1015	1631742_s_at	10	259	303	528	475	369	1146
1015	1631742_s_at	11	69	64	82	94	58	298
1015	1631742_s_at	12	61	136	170	88	131	667
1015	1631742_s_at	13	47	55	59	72	57	226
1016	1638041_at	0	96	100	233	146	176	664
1016	1638041_at	1	50	67	127	73	98	247
1016	1638041_at	2	46	42	67	50	61	144
1016	1638041_at	3	37	56	45	43	47	103
1016	1638041_at	4	44	72	72	95	59	220
1016	1638041_at	5	60	55	68	68	54	139
1016	1638041_at	6	56	65	89	82	60	310
1016	1638041_at	7	64	85	133	124	88	449
1016	1638041_at	8	88	109	197	94	132	545
1016	1638041_at	9	107	110	209	241	148	615
1016	1638041_at	10	41	58	89	41	51	139
1016	1638041_at	11	49	45	55	55	48	98
1016	1638041_at	12	133	131	256	241	162	760
1016	1638041_at	13	76	69	141	125	127	374
1017	1627953_at	0	79	209	251	156	243	808
1017	1627953_at	1	244	205	206	312	160	588
1017	1627953_at	2	213	304	402	333	385	3864
1017	1627953_at	3	120	151	208	224	223	593
1017	1627953_at	4	144	202	279	301	188	733
1017	1627953_at	5	88	136	218	174	159	593
1017	1627953_at	6	241	402	586	465	429	1233
1017	1627953_at	7	119	192	400	191	176	577
1017	1627953_at	8	54	67	76	49	72	158
1017	1627953_at	9	113	159	183	189	157	464
1017	1627953_at	10	109	161	233	180	180	853
1017	1627953_at	11	154	191	263	224	208	763
1017	1627953_at	12	59	119	142	135	152	790
1017	1627953_at	13	100	127	162	198	125	605
1018	1636765_at	0	61	161	97	97	195	191
1018	1636765_at	1	90	66	87	121	64	241
1018	1636765_at	2	260	275	477	465	382	1055
1018	1636765_at	3	97	85	131	71	81	298
1018	1636765_at	4	268	232	423	291	271	1035
1018	1636765_at	5	172	205	262	253	215	713
1018	1636765_at	6	120	192	253	186	207	753
1018	1636765_at	7	126	237	293	309	275	1221
1018	1636765_at	8	173	244	334	243	270	669
1018	1636765_at	9	144	164	214	212	238	623
1018	1636765_at	10	107	212	279	169	230	1004
1018	1636765_at	11	322	173	414	162	233	1100
1018	1636765_at	12	104	175	235	205	187	700
1018	1636765_at	13	177	296	319	317	319	963
1019	1626650_at	0	205	297	387	296	303	1049
1019	1626650_at	1	164	234	286	339	261	928
1019	1626650_at	2	136	219	406	312	327	1163
1019	1626650_at	3	100	224	161	280	227	682
1019	1626650_at	4	440	651	671	734	603	1517
1019	1626650_at	5	325	438	586	562	525	1875
1019	1626650_at	6	150	197	135	369	187	719
1019	1626650_at	7	66	116	64	235	95	354
1019	1626650_at	8	99	200	232	191	210	924
1019	1626650_at	9	94	132	219	170	159	690
1019	1626650_at	10	91	128	254	168	183	805
1019	1626650_at	11	73	132	180	127	177	720
1019	1626650_at	12	65	70	96	76	77	254
1019	1626650_at	13	78	118	226	108	158	749
1020	1638829_s_at	0	75	122	152	104	158	552
1020	1638829_s_at	1	124	223	243	257	211	594
1020	1638829_s_at	2	91	119	211	114	156	484
1020	1638829_s_at	3	127	97	146	181	264	698
1020	1638829_s_at	4	588	977	1119	1132	924	2700
1020	1638829_s_at	5	112	169	277	106	185	468
1020	1638829_s_at	6	402	526	635	782	555	1780
1020	1638829_s_at	7	344	275	428	519	708	2102
1020	1638829_s_at	8	269	263	404	434	259	839
1020	1638829_s_at	9	324	728	618	531	865	2144
1020	1638829_s_at	10	144	226	308	241	283	1228
1020	1638829_s_at	11	185	141	203	273	161	612
1020	1638829_s_at	12	137	285	454	336	348	1364
1020	1638829_s_at	13	256	494	512	539	600	2083
1021	1625283_at	0	64	96	69	85	129	329
1021	1625283_at	1	185	282	439	323	360	1141
1021	1625283_at	2	50	85	143	100	128	446
1021	1625283_at	3	256	369	540	2201	468	1285
1021	1625283_at	4	107	172	110	211	139	546
1021	1625283_at	5	122	223	228	245	235	792
1021	1625283_at	6	106	189	238	197	161	640
1021	1625283_at	7	56	122	186	112	170	486
1021	1625283_at	8	107	251	242	232	333	832
1021	1625283_at	9	146	137	203	201	183	522
1021	1625283_at	10	93	167	203	159	198	687
1021	1625283_at	11	68	105	175	122	139	388
1021	1625283_at	12	119	85	100	104	94	294
1021	1625283_at	13	101	156	182	181	221	877
1022	1634258_at	0	59	88	115	72	115	479
1022	1634258_at	1	308	574	650	462	573	1440
1022	1634258_at	2	114	279	309	264	320	619
1022	1634258_at	3	126	232	284	228	268	766
1022	1634258_at	4	189	364	311	332	300	655
1022	1634258_at	5	92	134	156	138	186	624
1022	1634258_at	6	78	145	198	107	156	3024
1022	1634258_at	7	77	104	106	109	159	306
1022	1634258_at	8	51	64	67	97	110	290
1022	1634258_at	9	104	216	271	147	231	590
1022	1634258_at	10	145	253	287	186	249	561
1022	1634258_at	11	132	537	466	360	548	1225
1022	1634258_at	12	120	233	229	211	277	595
1022	1634258_at	13	100	179	177	161	159	470
1023	1624020_at	0	293	410	575	160	674	1386
1023	1624020_at	1	123	222	238	227	268	515
1023	1624020_at	2	112	253	245	191	276	703
1023	1624020_at	3	336	732	698	625	765	1891
1023	1624020_at	4	140	302	289	274	375	1097
1023	1624020_at	5	174	396	459	366	687	968
1023	1624020_at	6	90	206	183	155	199	710
1023	1624020_at	7	69	197	146	71	217	571
1023	1624020_at	8	51	52	58	62	73	189
1023	1624020_at	9	150	225	215	298	205	623
1023	1624020_at	10	113	83	112	128	174	718
1023	1624020_at	11	158	154	109	138	262	745
1023	1624020_at	12	56	54	65	63	100	235
1023	1624020_at	13	217	295	334	464	267	552
1024	1632973_at	0	64	115	97	148	114	217
1024	1632973_at	1	81	150	290	77	197	837
1024	1632973_at	2	285	506	733	478	757	1907
1024	1632973_at	3	112	156	269	182	204	634
1024	1632973_at	4	84	148	200	99	217	677
1024	1632973_at	5	105	171	291	202	223	972
1024	1632973_at	6	293	351	472	463	335	909
1024	1632973_at	7	87	103	125	104	151	281
1024	1632973_at	8	143	260	351	247	376	1010
1024	1632973_at	9	70	128	171	164	154	658
1024	1632973_at	10	93	158	187	147	190	700
1024	1632973_at	11	197	200	181	361	156	790
1024	1632973_at	12	163	223	309	284	263	860
1024	1632973_at	13	123	180	252	212	179	613
1025	1631500_at	0	37	35	42	42	47	64
1025	1631500_at	1	171	381	408	401	548	1195
1025	1631500_at	2	304	346	429	569	339	931
1025	1631500_at	3	128	280	404	289	300	1114
1025	1631500_at	4	80	121	175	151	181	844
1025	1631500_at	5	130	204	322	203	265	1013
1025	1631500_at	6	152	256	283	246	340	1001
1025	1631500_at	7	85	110	157	125	172	592
1025	1631500_at	8	97	134	192	131	186	579
1025	1631500_at	9	199	297	476	335	366	1557
1025	1631500_at	10	85	122	155	99	138	485
1025	1631500_at	11	369	447	786	719	554	2107
1025	1631500_at	12	115	146	176	168	185	457
1025	1631500_at	13	142	280	407	316	324	1175
1026	1640268_at	0	125	212	186	205	242	786
1026	1640268_at	1	73	131	151	133	126	3168
1026	1640268_at	2	156	256	255	291	278	777
1026	1640268_at	3	154	327	281	257	388	768
1026	1640268_at	4	85	283	266	212	329	820
1026	1640268_at	5	88	160	247	176	254	686
1026	1640268_at	6	153	329	245	233	304	781
1026	1640268_at	7	94	182	210	203	214	634
1026	1640268_at	8	48	75	97	85	143	347
1026	1640268_at	9	157	245	214	226	301	1046
1026	1640268_at	10	146	235	245	229	235	736
1026	1640268_at	11	51	53	68	91	88	147
1026	1640268_at	12	211	176	338	126	305	582
1026	1640268_at	13	120	156	162	216	146	479
1027	1628562_s_at	0	364	586	778	814	698	1761
1027	1628562_s_at	1	87	155	181	165	174	492
1027	1628562_s_at	2	253	400	468	492	450	1214
1027	1628562_s_at	3	103	155	110	178	133	368
1027	1628562_s_at	4	63	116	122	99	136	343
1027	1628562_s_at	5	154	314	313	270	416	1149
1027	1628562_s_at	6	127	195	236	211	192	560
1027	1628562_s_at	7	93	124	128	127	132	1752
1027	1628562_s_at	8	118	216	212	136	229	924
1027	1628562_s_at	9	201	425	592	315	548	1298
1027	1628562_s_at	10	98	164	205	184	210	694
1027	1628562_s_at	11	87	83	143	177	122	436
1027	1628562_s_at	12	172	204	256	273	221	565
1027	1628562_s_at	13	52	68	67	104	70	287
1028	1639006_at	0	63	117	143	137	153	449
1028	1639006_at	1	839	1982	1726	1752	2221	2735
1028	1639006_at	2	107	114	87	120	195	513
1028	1639006_at	3	69	59	49	67	121	244
1028	1639006_at	4	83	136	175	156	208	727
1028	1639006_at	5	61	63	88	136	66	213
1028	1639006_at	6	73	68	74	59	149	318
1028	1639006_at	7	59	58	59	56	83	224
1028	1639006_at	8	56	40	48	53	96	307
1028	1639006_at	9	150	207	113	242	341	864
1028	1639006_at	10	56	58	60	59	78	174
1028	1639006_at	11	45	59	53	56	97	297
1028	1639006_at	12	89	165	173	170	162	431
1028	1639006_at	13	92	193	197	151	220	758
1029	1628932_at	0	55	79	90	90	124	523
1029	1628932_at	1	88	81	92	119	169	401
1029	1628932_at	2	104	208	228	228	283	601
1029	1628932_at	3	181	318	308	362	396	1101
1029	1628932_at	4	129	145	209	242	227	776
1029	1628932_at	5	204	516	520	445	623	1324
1029	1628932_at	6	60	131	133	117	191	580
1029	1628932_at	7	95	171	191	203	254	681
1029	1628932_at	8	108	268	280	210	388	949
1029	1628932_at	9	71	222	222	136	228	477
1029	1628932_at	10	96	120	144	174	150	327
1029	1628932_at	11	62	89	126	119	111	353
1029	1628932_at	12	120	208	170	255	244	685
1029	1628932_at	13	168	491	546	456	665	1856
1030	1637723_at	0	40	74	60	54	55	135
1030	1637723_at	1	236	468	607	538	490	1312
1030	1637723_at	2	336	771	1119	849	858	2020
1030	1637723_at	3	290	511	463	558	597	1658
1030	1637723_at	4	133	271	259	196	442	1726
1030	1637723_at	5	111	194	255	247	271	1102
1030	1637723_at	6	300	540	869	616	721	1871
1030	1637723_at	7	81	106	100	120	131	797
1030	1637723_at	8	215	341	403	440	337	1280
1030	1637723_at	9	156	449	543	331	570	1839
1030	1637723_at	10	254	389	526	523	534	1137
1030	1637723_at	11	194	438	571	421	680	1265
1030	1637723_at	12	343	655	697	762	788	1887
1030	1637723_at	13	186	359	509	353	453	1320
1031	1627603_at	0	43	51	59	65	61	94
1031	1627603_at	1	380	615	996	692	834	2273
1031	1627603_at	2	125	195	304	261	211	620
1031	1627603_at	3	156	235	212	501	410	1043
1031	1627603_at	4	138	230	327	287	407	1635
1031	1627603_at	5	70	107	136	105	135	632
1031	1627603_at	6	59	90	102	90	132	373
1031	1627603_at	7	341	716	878	550	873	2400
1031	1627603_at	8	128	245	401	207	280	1392
1031	1627603_at	9	157	341	465	293	415	1530
1031	1627603_at	10	240	379	516	424	462	1230
1031	1627603_at	11	80	103	103	109	129	337
1031	1627603_at	12	115	213	237	289	284	872
1031	1627603_at	13	274	452	345	425	839	1381
1032	1636471_at	0	133	162	204	200	194	804
1032	1636471_at	1	253	364	547	585	492	1496
1032	1636471_at	2	175	347	292	290	496	1966
1032	1636471_at	3	154	155	299	127	192	743
1032	1636471_at	4	178	195	281	277	191	801
1032	1636471_at	5	44	76	65	69	63	204
1032	1636471_at	6	140	258	436	344	392	1675
1032	1636471_at	7	133	188	269	190	223	698
1032	1636471_at	8	562	563	960	1060	583	1788
1032	1636471_at	9	194	190	401	216	247	933
1032	1636471_at	10	120	166	228	190	154	789
1032	1636471_at	11	92	176	343	180	217	1445
1032	1636471_at	12	188	344	499	360	389	1185
1032	1636471_at	13	213	270	430	349	303	1281
1033	1628921_s_at	0	89	125	172	225	145	597
1033	1628921_s_at	1	141	220	208	246	241	778
1033	1628921_s_at	2	276	419	514	440	589	1199
1033	1628921_s_at	3	98	121	123	214	140	471
1033	1628921_s_at	4	83	157	170	119	215	571
1033	1628921_s_at	5	159	319	358	263	412	980
1033	1628921_s_at	6	70	140	152	156	180	518
1033	1628921_s_at	7	588	1538	1562	1247	1966	3932
1033	1628921_s_at	8	103	195	218	191	187	650
1033	1628921_s_at	9	118	156	210	238	157	458
1033	1628921_s_at	10	163	326	447	451	356	1083
1033	1628921_s_at	11	64	79	64	80	85	312
1033	1628921_s_at	12	314	299	618	294	430	988
1033	1628921_s_at	13	83	126	118	150	194	636
1034	1626392_s_at	0	257	788	1096	425	1404	9133
1034	1626392_s_at	1	4323	5331	6552	6259	6726	13561
1034	1626392_s_at	2	2498	2495	3425	4220	3276	6909
1034	1626392_s_at	3	2190	2505	2928	3447	3180	8441
1034	1626392_s_at	4	4222	5926	8872	7035	7306	14745
1034	1626392_s_at	5	2362	3483	5268	4284	4226	10180
1034	1626392_s_at	6	5237	6163	7261	7342	7046	13732
1034	1626392_s_at	7	2353	2302	2999	3483	3163	7972
1034	1626392_s_at	8	2714	3841	4330	4165	4782	10479
1034	1626392_s_at	9	2746	3868	5577	5283	5540	10583
1034	1626392_s_at	10	610	1103	2130	1185	2106	6726
1034	1626392_s_at	11	1597	2224	3284	3465	2971	1941
1034	1626392_s_at	12	850	1268	1984	1551	1609	4821
1034	1626392_s_at	13	470	316	467	828	466	1292
1035	1625050_s_at	0	2534	1883	3919	1316	2055	6051
1035	1625050_s_at	1	2953	2244	3923	3243	2528	7400
1035	1625050_s_at	2	3290	2763	4639	3146	2957	8210
1035	1625050_s_at	3	1095	840	1360	1130	869	3166
1035	1625050_s_at	4	1953	1965	3243	2647	2273	8496
1035	1625050_s_at	5	435	680	1382	610	971	5052
1035	1625050_s_at	6	541	710	1275	673	1044	4356
1035	1625050_s_at	7	1067	803	1248	1280	1060	4409
1035	1625050_s_at	8	326	399	718	523	561	3437
1035	1625050_s_at	9	268	397	746	392	705	4755
1035	1625050_s_at	10	349	296	324	170	572	2893
1035	1625050_s_at	11	707	891	1953	1169	1309	5395
1035	1625050_s_at	12	3151	2919	3755	4063	3206	8729
1035	1625050_s_at	13	342	458	872	442	851	3606
1036	1629669_x_at	0	46	64	56	67	56	98
1036	1629669_x_at	1	45	60	88	70	71	137
1036	1629669_x_at	2	75	119	104	126	137	260
1036	1629669_x_at	3	501	730	944	910	822	1992
1036	1629669_x_at	4	366	452	654	660	637	1560
1036	1629669_x_at	5	121	238	176	204	258	538
1036	1629669_x_at	6	132	280	387	268	358	509
1036	1629669_x_at	7	170	181	285	250	257	864
1036	1629669_x_at	8	157	246	329	314	338	1200
1036	1629669_x_at	9	204	266	369	352	348	1327
1036	1629669_x_at	10	137	133	147	215	185	472
1036	1629669_x_at	11	99	115	138	181	160	481
1036	1629669_x_at	12	147	175	142	219	196	504
1036	1629669_x_at	13	59	67	57	80	61	127
1037	1641365_s_at	0	168	400	717	751	720	3218
1037	1641365_s_at	1	948	2187	2533	3373	2413	6676
1037	1641365_s_at	2	1340	1822	2196	3843	2017	4495
1037	1641365_s_at	3	1005	2569	3073	3522	3045	6653
1037	1641365_s_at	4	1628	4141	4724	5466	4095	7715
1037	1641365_s_at	5	1457	3615	4148	5674	4076	10921
1037	1641365_s_at	6	1276	2187	2603	4047	2679	7245
1037	1641365_s_at	7	273	917	1186	1408	1232	3686
1037	1641365_s_at	8	2095	4333	4939	6148	5066	9171
1037	1641365_s_at	9	5275	8380	8760	11508	8312	11754
1037	1641365_s_at	10	325	638	1025	1301	1143	3776
1037	1641365_s_at	11	656	1038	1292	2244	1373	3549
1037	1641365_s_at	12	1218	2058	2191	3964	2548	4937
1037	1641365_s_at	13	1162	2913	3707	3569	3632	7162
1038	1640167_s_at	0	294	497	1076	778	951	5381
1038	1640167_s_at	1	959	1460	2771	2342	2521	8901
1038	1640167_s_at	2	298	346	1050	253	723	3219
1038	1640167_s_at	3	383	514	781	734	798	4076
1038	1640167_s_at	4	2371	2296	5726	1481	4422	11358
1038	1640167_s_at	5	5388	5276	7788	9771	6147	12664
1038	1640167_s_at	6	3231	4205	6465	6799	5051	11167
1038	1640167_s_at	7	1348	1368	2036	3303	1926	7607
1038	1640167_s_at	8	345	675	1300	733	1326	7142
1038	1640167_s_at	9	2566	2730	2533	5774	5104	13680
1038	1640167_s_at	10	6334	6155	8476	10645	7998	15772
1038	1640167_s_at	11	5259	5460	7233	8407	6316	15557
1038	1640167_s_at	12	1596	1609	2126	3390	2032	5670
1038	1640167_s_at	13	2338	2886	4753	4875	4226	12474
1039	1628082_at	0	297	719	999	1041	762	4408
1039	1628082_at	1	39	149	465	150	126	431
1039	1628082_at	2	151	449	576	893	302	879
1039	1628082_at	3	367	848	1067	1318	646	2037
1039	1628082_at	4	125	217	314	255	217	1139
1039	1628082_at	5	234	290	694	426	453	2644
1039	1628082_at	6	575	970	1784	1438	1376	4919
1039	1628082_at	7	1559	1896	4082	2217	2029	5545
1039	1628082_at	8	2795	3603	5586	5333	3710	10417
1039	1628082_at	9	305	906	1348	1238	800	2602
1039	1628082_at	10	49	182	241	244	160	712
1039	1628082_at	11	285	285	414	601	349	787
1039	1628082_at	12	453	1304	2122	1286	1398	4994
1039	1628082_at	13	367	588	1331	415	804	3102
1040	1637622_s_at	0	3097	3417	3614	3074	5562	7642
1040	1637622_s_at	1	3195	3093	3288	3162	4597	6377
1040	1637622_s_at	2	3185	4284	4630	3433	6209	9081
1040	1637622_s_at	3	662	953	955	783	1249	3072
1040	1637622_s_at	4	1046	1793	2296	158	2633	4465
1040	1637622_s_at	5	954	1385	1742	978	2763	5745
1040	1637622_s_at	6	956	2609	3095	1858	4176	9346
1040	1637622_s_at	7	2077	2373	2458	2188	3543	6937
1040	1637622_s_at	8	1388	2176	1994	1627	2960	7342
1040	1637622_s_at	9	240	402	592	284	805	1525
1040	1637622_s_at	10	506	363	375	590	613	314
1040	1637622_s_at	11	1408	1270	1460	1605	2296	3661
1040	1637622_s_at	12	2374	3630	4201	3071	5573	9234
1040	1637622_s_at	13	633	2064	2405	808	3738	8751
1041	1633959_s_at	0	994	1287	2442	1784	1856	8889
1041	1633959_s_at	1	718	711	1031	1010	1029	3092
1041	1633959_s_at	2	1048	1056	1889	1447	1775	6853
1041	1633959_s_at	3	641	1186	2134	1247	1915	9544
1041	1633959_s_at	4	1028	1176	2281	1604	2109	8209
1041	1633959_s_at	5	287	365	763	564	1028	5278
1041	1633959_s_at	6	359	604	1043	558	1442	7039
1041	1633959_s_at	7	1739	2205	4398	1134	4177	12331
1041	1633959_s_at	8	533	835	1451	841	1571	6462
1041	1633959_s_at	9	518	651	1163	928	1093	4019
1041	1633959_s_at	10	3036	4177	4729	4945	5253	12250
1041	1633959_s_at	11	327	494	831	500	1055	4254
1041	1633959_s_at	12	776	803	965	1222	1196	2649
1041	1633959_s_at	13	1874	2909	4256	3079	5280	12000
1042	1632683_s_at	0	602	609	805	1044	997	1596
1042	1632683_s_at	1	1482	2886	3184	404	3878	10703
1042	1632683_s_at	2	1876	1627	1817	4055	2273	7240
1042	1632683_s_at	3	6771	6523	9422	6515	9212	18782
1042	1632683_s_at	4	8762	8062	10408	11709	9892	19721
1042	1632683_s_at	5	7425	7342	8414	9420	9080	18500
1042	1632683_s_at	6	2454	2475	1899	4160	3879	10844
1042	1632683_s_at	7	3008	4116	4733	6447	5095	14493
1042	1632683_s_at	8	1862	2710	3258	4433	4017	11115
1042	1632683_s_at	9	2176	2243	3039	3997	3633	7228
1042	1632683_s_at	10	6617	6464	8019	8862	8105	15875
1042	1632683_s_at	11	1433	1525	2406	2872	2779	9083
1042	1632683_s_at	12	937	1524	1800	2383	2037	8351
1042	1632683_s_at	13	3458	2919	3343	5714	3213	7592
1043	1625997_s_at	0	3034	4849	5693	5359	5502	12070
1043	1625997_s_at	1	894	1575	1776	2365	2068	6324
1043	1625997_s_at	2	1044	3199	4000	2460	3847	11175
1043	1625997_s_at	3	2063	4287	6145	4049	5277	11832
1043	1625997_s_at	4	3507	4196	5808	6066	5593	11440
1043	1625997_s_at	5	3497	6116	8385	6057	8071	14902
1043	1625997_s_at	6	4254	7366	8534	5966	7189	14864
1043	1625997_s_at	7	4443	7232	8127	8085	7845	14272
1043	1625997_s_at	8	604	1979	2126	1803	2803	8724
1043	1625997_s_at	9	2276	4132	4760	4257	5917	12059
1043	1625997_s_at	10	4503	5735	4502	6459	6964	12532
1043	1625997_s_at	11	8402	8654	9607	12227	9174	14565
1043	1625997_s_at	12	5328	4186	4672	7469	7684	13232
1043	1625997_s_at	13	2737	2660	3403	4197	3776	7910
1044	1633970_at	0	49	315	55	645	491	1279
1044	1633970_at	1	67	332	152	367	523	1583
1044	1633970_at	2	88	324	225	475	394	1371
1044	1633970_at	3	40	150	59	199	165	388
1044	1633970_at	4	42	154	48	375	220	621
1044	1633970_at	5	50	255	51	541	343	941
1044	1633970_at	6	36	79	45	201	159	407
1044	1633970_at	7	39	121	34	402	346	1353
1044	1633970_at	8	73	525	152	467	909	2159
1044	1633970_at	9	59	241	83	343	299	853
1044	1633970_at	10	89	1838	150	1300	2605	4397
1044	1633970_at	11	106	1272	363	1393	1692	3011
1044	1633970_at	12	42	170	60	292	284	779
1044	1633970_at	13	45	556	59	1134	717	1666
1045	1641296_at	0	121	46	82	59	64	129
1045	1641296_at	1	218	425	554	463	468	2290
1045	1641296_at	2	372	329	695	502	386	1264
1045	1641296_at	3	350	501	901	645	654	1858
1045	1641296_at	4	159	269	280	208	232	570
1045	1641296_at	5	218	519	659	432	612	1468
1045	1641296_at	6	171	192	255	255	248	635
1045	1641296_at	7	46	57	125	56	62	186
1045	1641296_at	8	86	93	139	121	99	281
1045	1641296_at	9	122	130	183	184	140	645
1045	1641296_at	10	261	665	906	491	820	2514
1045	1641296_at	11	310	568	835	549	748	2199
1045	1641296_at	12	133	107	193	200	99	352
1045	1641296_at	13	177	86	114	220	236	1318
1046	1626130_s_at	0	1117	2118	2169	2870	2372	5594
1046	1626130_s_at	1	2467	3752	3438	5310	3489	6925
1046	1626130_s_at	2	798	2351	2587	2163	2664	6290
1046	1626130_s_at	3	704	1580	1440	1705	1744	5652
1046	1626130_s_at	4	1154	1994	2272	2727	2826	6700
1046	1626130_s_at	5	755	940	959	1241	1105	3105
1046	1626130_s_at	6	794	1202	1646	1619	1891	3956
1046	1626130_s_at	7	1239	1905	1512	2772	2878	7564
1046	1626130_s_at	8	2110	3773	3670	4325	3598	7490
1046	1626130_s_at	9	1627	2915	3017	3544	2301	6184
1046	1626130_s_at	10	661	1977	2110	1904	2306	6671
1046	1626130_s_at	11	350	1058	1112	1076	1281	4617
1046	1626130_s_at	12	58	124	174	147	193	803
1046	1626130_s_at	13	64	87	111	152	125	463
1047	1624819_s_at	0	788	1747	2170	1954	2302	10871
1047	1624819_s_at	1	939	1981	3805	2728	1543	11451
1047	1624819_s_at	2	715	1732	3744	2534	1282	3630
1047	1624819_s_at	3	247	545	972	922	350	4584
1047	1624819_s_at	4	1903	2624	4075	3838	2751	11558
1047	1624819_s_at	5	745	1143	1960	1912	1206	6913
1047	1624819_s_at	6	195	231	471	720	291	1570
1047	1624819_s_at	7	229	687	1409	1317	734	6368
1047	1624819_s_at	8	864	1452	2409	2585	1518	8753
1047	1624819_s_at	9	448	1053	2125	2435	587	8007
1047	1624819_s_at	10	3766	5259	7466	7908	4638	17197
1047	1624819_s_at	11	200	693	1527	1350	785	6942
1047	1624819_s_at	12	2029	3254	5576	5249	6385	16785
1047	1624819_s_at	13	425	488	961	1068	1328	3791
1048	1623559_s_at	0	147	128	118	282	160	387
1048	1623559_s_at	1	325	445	454	938	944	2699
1048	1623559_s_at	2	1788	3304	3022	3816	4714	10033
1048	1623559_s_at	3	701	1888	2031	2138	3235	10055
1048	1623559_s_at	4	2425	2833	3030	5118	4282	8065
1048	1623559_s_at	5	2895	4438	3901	6182	5096	9666
1048	1623559_s_at	6	1370	4049	2884	5138	5316	12716
1048	1623559_s_at	7	7641	8960	8572	11119	10313	16006
1048	1623559_s_at	8	2719	3411	2991	5864	4689	7444
1048	1623559_s_at	9	3854	5810	5601	7210	7551	13525
1048	1623559_s_at	10	3149	4863	3816	6263	5696	12414
1048	1623559_s_at	11	2945	4650	4517	5806	6775	12719
1048	1623559_s_at	12	2102	4370	4516	5506	6617	12665
1048	1623559_s_at	13	2069	3285	3297	4755	4956	10342
1049	1624224_at	0	704	697	1069	836	785	1916
1049	1624224_at	1	109	150	252	174	187	385
1049	1624224_at	2	37	59	68	55	48	97
1049	1624224_at	3	79	79	100	136	64	304
1049	1624224_at	4	599	1220	2350	1336	1429	6481
1049	1624224_at	5	94	184	358	184	231	1240
1049	1624224_at	6	947	1064	2190	1973	1373	5736
1049	1624224_at	7	706	931	1806	2086	1293	5805
1049	1624224_at	8	81	73	83	93	73	213
1049	1624224_at	9	1780	2582	4973	1599	3178	8898
1049	1624224_at	10	1818	2458	5310	2687	3509	9199
1049	1624224_at	11	1227	1051	2254	1586	1129	4665
1049	1624224_at	12	894	676	1414	1113	715	3213
1049	1624224_at	13	103	93	198	169	127	3905
1050	1630585_s_at	0	1138	1320	2743	1781	1800	6238
1050	1630585_s_at	1	1481	1208	2528	2389	1468	4860
1050	1630585_s_at	2	259	269	841	309	370	2171
1050	1630585_s_at	3	147	166	483	224	263	1070
1050	1630585_s_at	4	408	754	1712	695	882	4923
1050	1630585_s_at	5	1135	1565	3799	1605	2285	6437
1050	1630585_s_at	6	1467	2040	4119	2512	2405	7879
1050	1630585_s_at	7	1900	2637	4696	3007	3031	8064
1050	1630585_s_at	8	745	732	1750	982	618	2762
1050	1630585_s_at	9	2955	4013	7383	3921	5732	13073
1050	1630585_s_at	10	408	578	1336	537	850	3033
1050	1630585_s_at	11	3048	2707	4223	3860	3405	7996
1050	1630585_s_at	12	740	686	1828	1017	894	2696
1050	1630585_s_at	13	421	420	784	650	640	3514
1051	1625195_s_at	0	836	639	1639	1141	945	4588
1051	1625195_s_at	1	226	304	555	448	394	2966
1051	1625195_s_at	2	335	431	724	537	560	3440
1051	1625195_s_at	3	127	196	319	287	282	2990
1051	1625195_s_at	4	472	467	689	737	706	3776
1051	1625195_s_at	5	3378	2525	3607	4541	3262	7241
1051	1625195_s_at	6	967	694	1313	1537	1042	3724
1051	1625195_s_at	7	3618	4237	6754	5539	5885	13867
1051	1625195_s_at	8	991	1662	3312	1566	1975	9875
1051	1625195_s_at	9	515	728	1618	809	1120	5912
1051	1625195_s_at	10	226	275	629	339	437	3158
1051	1625195_s_at	11	832	1075	1166	1236	1342	6519
1051	1625195_s_at	12	2892	1658	2669	3446	1618	6859
1051	1625195_s_at	13	2030	1202	2166	2604	1264	5881
1052	1641450_s_at	0	2697	4580	3693	4770	7254	10846
1052	1641450_s_at	1	1381	1109	1286	1825	2156	3563
1052	1641450_s_at	2	2471	2749	2571	3987	4202	5107
1052	1641450_s_at	3	596	1229	1270	1306	2888	7066
1052	1641450_s_at	4	1360	1694	1746	3089	3748	5013
1052	1641450_s_at	5	5266	4407	4661	6656	6886	7266
1052	1641450_s_at	6	3619	4550	4903	5819	6867	7813
1052	1641450_s_at	7	1076	1381	1442	1803	2425	4890
1052	1641450_s_at	8	5069	8187	5846	8698	12926	16367
1052	1641450_s_at	9	3999	6289	5083	6514	10599	14092
1052	1641450_s_at	10	1049	3421	3006	2440	6518	12963
1052	1641450_s_at	11	1047	2504	2352	1774	5060	8751
1052	1641450_s_at	12	6452	8890	7675	9897	13234	17078
1052	1641450_s_at	13	3619	5843	5574	6919	9655	13647
1053	1628989_at	0	2042	603	1764	63	1742	4928
1053	1628989_at	1	211	134	269	48	185	1165
1053	1628989_at	2	915	399	859	60	536	2468
1053	1628989_at	3	2679	1410	4165	54	3409	8392
1053	1628989_at	4	2112	1102	2535	139	2671	7392
1053	1628989_at	5	845	554	1900	111	2138	6776
1053	1628989_at	6	2372	3571	5129	62	3982	12027
1053	1628989_at	7	2053	1912	4234	51	2628	7245
1053	1628989_at	8	311	579	933	135	782	3935
1053	1628989_at	9	2406	3039	4680	106	3179	8884
1053	1628989_at	10	1363	1902	3403	68	2035	7141
1053	1628989_at	11	1196	1124	1923	67	1213	4308
1053	1628989_at	12	5723	5144	8198	203	4760	10649
1053	1628989_at	13	1282	1356	1379	53	1756	5388
1054	1635696_s_at	0	302	443	751	344	538	2795
1054	1635696_s_at	1	583	627	912	1111	848	2925
1054	1635696_s_at	2	959	1456	3011	1531	1828	6744
1054	1635696_s_at	3	1489	1868	3797	2683	2508	9187
1054	1635696_s_at	4	5599	6247	8568	7945	6753	12177
1054	1635696_s_at	5	3047	3582	5972	4391	4678	9713
1054	1635696_s_at	6	1656	1659	2893	2638	2474	7173
1054	1635696_s_at	7	2432	2999	4364	4567	3539	10370
1054	1635696_s_at	8	2575	2335	4331	3589	2952	6987
1054	1635696_s_at	9	1852	1048	1551	2713	1248	3489
1054	1635696_s_at	10	4618	3053	6623	3070	2920	8710
1054	1635696_s_at	11	1366	1690	3089	2754	1628	5787
1054	1635696_s_at	12	1289	897	1471	1803	891	1103
1054	1635696_s_at	13	904	728	2943	251	1293	2700
1055	1639054_s_at	0	1204	902	1461	1352	995	2621
1055	1639054_s_at	1	3542	3328	4795	3951	3416	1610
1055	1639054_s_at	2	3481	3187	4343	4109	3329	7323
1055	1639054_s_at	3	2482	2492	3666	2629	2783	6350
1055	1639054_s_at	4	864	1033	1959	1177	1575	4879
1055	1639054_s_at	5	412	753	1062	615	915	3536
1055	1639054_s_at	6	361	565	972	579	742	4146
1055	1639054_s_at	7	264	197	96	529	648	2661
1055	1639054_s_at	8	192	280	399	317	445	1437
1055	1639054_s_at	9	111	253	184	48	303	1805
1055	1639054_s_at	10	72	83	128	74	114	251
1055	1639054_s_at	11	240	205	289	341	258	1006
1055	1639054_s_at	12	60	73	86	91	102	233
1055	1639054_s_at	13	103	89	132	145	114	466
1056	1637786_s_at	0	3144	5390	5969	4811	7649	13317
1056	1637786_s_at	1	2434	4786	4645	4548	5617	3541
1056	1637786_s_at	2	9741	9186	9104	10835	10160	16577
1056	1637786_s_at	3	1906	2378	2905	2881	3787	7661
1056	1637786_s_at	4	4447	5583	5304	6375	6591	12052
1056	1637786_s_at	5	4960	6025	2626	6688	7709	14121
1056	1637786_s_at	6	1026	1912	2332	1536	2800	1760
1056	1637786_s_at	7	3798	5485	5389	5979	7659	12111
1056	1637786_s_at	8	3037	4128	4209	4625	6239	10601
1056	1637786_s_at	9	2909	3317	4469	3843	7629	13326
1056	1637786_s_at	10	2810	4991	5833	3860	5990	11609
1056	1637786_s_at	11	5879	6533	7556	8220	9657	12752
1056	1637786_s_at	12	3634	5661	5968	5151	8320	12659
1056	1637786_s_at	13	3789	4979	4211	3520	7737	12492
1057	1630934_at	0	885	1836	2365	1525	2102	6479
1057	1630934_at	1	1247	2177	2653	1935	2027	7006
1057	1630934_at	2	1979	2591	3399	2281	2801	7836
1057	1630934_at	3	641	1139	1787	1035	1403	2564
1057	1630934_at	4	302	737	899	454	879	4126
1057	1630934_at	5	432	909	1276	747	1212	6926
1057	1630934_at	6	729	1654	2501	1054	1946	7931
1057	1630934_at	7	393	777	1225	674	1021	5635
1057	1630934_at	8	798	1032	1004	1077	1150	3664
1057	1630934_at	9	2500	2337	3405	2851	2365	5664
1057	1630934_at	10	786	818	1290	901	1038	3964
1057	1630934_at	11	2043	2950	3999	2764	2938	8208
1057	1630934_at	12	1596	2030	2870	2000	2117	7627
1057	1630934_at	13	532	724	1243	698	1021	4674
1058	1631713_x_at	0	839	1025	1127	1515	1178	3237
1058	1631713_x_at	1	853	1016	953	1598	1173	3742
1058	1631713_x_at	2	729	1127	1148	1134	1355	4239
1058	1631713_x_at	3	284	544	993	218	695	2093
1058	1631713_x_at	4	86	204	222	185	369	1399
1058	1631713_x_at	5	127	271	269	248	485	1985
1058	1631713_x_at	6	193	558	579	505	750	2915
1058	1631713_x_at	7	457	903	949	1041	1343	4226
1058	1631713_x_at	8	510	1045	1082	1059	1512	4342
1058	1631713_x_at	9	584	1019	1043	1124	1442	4290
1058	1631713_x_at	10	584	939	959	1068	1334	4023
1058	1631713_x_at	11	464	859	737	988	1152	3629
1058	1631713_x_at	12	368	660	469	604	899	3321
1058	1631713_x_at	13	178	286	228	313	537	1696
1059	1624543_s_at	0	536	1677	1003	1473	1145	7711
1059	1624543_s_at	1	365	800	833	587	290	5949
1059	1624543_s_at	2	1653	5847	1317	6035	4724	10166
1059	1624543_s_at	3	2747	6413	1388	8998	11283	9694
1059	1624543_s_at	4	3581	8172	2104	9625	10466	14791
1059	1624543_s_at	5	6105	9150	2265	12916	13112	14196
1059	1624543_s_at	6	1611	4492	2082	3923	4780	11280
1059	1624543_s_at	7	2057	7650	2430	7288	10041	3676
1059	1624543_s_at	8	1878	9194	1325	7743	12448	16731
1059	1624543_s_at	9	5310	10295	4535	11669	13821	17802
1059	1624543_s_at	10	4726	6905	4088	8345	8964	8491
1059	1624543_s_at	11	3666	7657	2901	8041	9986	14142
1059	1624543_s_at	12	3353	9262	2491	10277	13669	17280
1059	1624543_s_at	13	630	1660	463	1857	2706	2761
1060	1638428_at	0	98	118	186	283	100	626
1060	1638428_at	1	194	206	666	560	365	1436
1060	1638428_at	2	604	1365	2535	2504	1340	4785
1060	1638428_at	3	221	476	1064	870	466	2287
1060	1638428_at	4	139	256	727	504	300	1907
1060	1638428_at	5	44	47	70	73	46	281
1060	1638428_at	6	174	344	755	573	290	1894
1060	1638428_at	7	237	381	1153	660	340	2220
1060	1638428_at	8	149	302	728	465	292	1470
1060	1638428_at	9	130	160	375	248	135	803
1060	1638428_at	10	320	625	1201	1369	616	1187
1060	1638428_at	11	436	1402	1764	1237	1352	3857
1060	1638428_at	12	79	220	458	242	335	1635
1060	1638428_at	13	222	104	161	100	111	563
1061	1629242_x_at	0	81	111	362	151	174	1493
1061	1629242_x_at	1	86	156	499	249	259	1504
1061	1629242_x_at	2	169	258	561	587	213	744
1061	1629242_x_at	3	80	109	164	253	57	587
1061	1629242_x_at	4	184	250	735	565	370	1403
1061	1629242_x_at	5	213	469	1037	884	474	2100
1061	1629242_x_at	6	187	323	715	582	340	1879
1061	1629242_x_at	7	168	309	884	570	314	1520
1061	1629242_x_at	8	331	623	1202	1289	635	1239
1061	1629242_x_at	9	466	1202	2054	1284	1344	4130
1061	1629242_x_at	10	91	242	452	233	354	1574
1061	1629242_x_at	11	292	553	1232	988	671	3159
1061	1629242_x_at	12	582	1276	2073	1729	1472	2598
1061	1629242_x_at	13	644	1193	2233	1689	1299	3700
1062	1640955_s_at	0	1185	1046	2575	272	4603	8896
1062	1640955_s_at	1	808	658	1731	154	3674	9802
1062	1640955_s_at	2	454	403	1301	81	2936	7330
1062	1640955_s_at	3	3512	1876	4908	277	7962	11522
1062	1640955_s_at	4	6162	3417	7052	206	11348	14226
1062	1640955_s_at	5	4420	2023	5218	147	9043	13150
1062	1640955_s_at	6	659	360	967	57	2292	2737
1062	1640955_s_at	7	802	486	1338	56	2948	6414
1062	1640955_s_at	8	1619	774	2118	117	3762	6351
1062	1640955_s_at	9	3554	1586	5692	381	6016	9160
1062	1640955_s_at	10	3197	3040	6395	1167	10637	18333
1062	1640955_s_at	11	460	615	1597	232	3091	9996
1062	1640955_s_at	12	521	615	2119	122	4926	11070
1062	1640955_s_at	13	751	921	1868	79	5889	12260
1063	1639729_s_at	0	2252	2283	4549	3217	2955	10647
1063	1639729_s_at	1	1199	2014	3388	2198	2194	8785
1063	1639729_s_at	2	495	548	1136	788	709	4054
1063	1639729_s_at	3	581	634	1124	907	714	2652
1063	1639729_s_at	4	445	638	779	536	768	3843
1063	1639729_s_at	5	768	1002	1861	1099	1705	6603
1063	1639729_s_at	6	588	1474	1792	1251	2103	9118
1063	1639729_s_at	7	644	1726	2671	1223	2628	9446
1063	1639729_s_at	8	675	1305	2347	1145	1821	6710
1063	1639729_s_at	9	668	1098	1745	1291	1637	4451
1063	1639729_s_at	10	417	667	1137	702	967	4534
1063	1639729_s_at	11	1083	1618	2401	1965	2400	8673
1063	1639729_s_at	12	2470	3921	5384	3955	5019	11847
1063	1639729_s_at	13	305	617	1125	555	1186	5170
1064	1638469_s_at	0	2716	3919	3431	3641	5804	9094
1064	1638469_s_at	1	14409	12413	13728	16151	14293	12986
1064	1638469_s_at	2	11033	10828	12248	14012	12563	16197
1064	1638469_s_at	3	6755	6955	8069	7149	7362	7861
1064	1638469_s_at	4	7663	8584	10510	8681	11142	11284
1064	1638469_s_at	5	2331	5214	6573	3671	5632	8871
1064	1638469_s_at	6	4056	8463	9138	3708	10247	10554
1064	1638469_s_at	7	4984	7216	8865	7674	10567	13631
1064	1638469_s_at	8	3565	7835	8396	5779	8705	14754
1064	1638469_s_at	9	3212	5638	6103	4594	5213	6573
1064	1638469_s_at	10	3474	3967	3948	3682	2917	4509
1064	1638469_s_at	11	1756	1668	1643	2411	2180	2870
1064	1638469_s_at	12	3188	3157	3302	4376	3043	4935
1064	1638469_s_at	13	833	2216	2066	1311	4219	7488
1065	1635886_s_at	0	1974	1292	2915	2965	1397	11196
1065	1635886_s_at	1	1224	1373	2210	2762	2529	7622
1065	1635886_s_at	2	534	553	1612	1493	1058	6173
1065	1635886_s_at	3	1663	1413	2222	3677	2454	6325
1065	1635886_s_at	4	2271	3634	7111	5300	5741	15956
1065	1635886_s_at	5	978	912	2804	2367	1398	7568
1065	1635886_s_at	6	1692	1032	1574	3647	2495	7024
1065	1635886_s_at	7	42	51	115	89	80	191
1065	1635886_s_at	8	867	1328	3802	2799	2259	11610
[truncated: 263,359 more rows]
